# Supplementary material for: Statistical, Morphometric, Anatomical Shape Model (Atlas) of Calcaneus
Source: PLoS One. 2015 Aug 13;10(8):e0134603. doi: 10.1371/journal.pone.0134603 (PMC4536012; doi:10.1371/journal.pone.0134603)
Supplement: S1 Data Set — (XLS) [file pone.0134603.s001.xls]

## Sheet: supp1
left calcaneus	0.024293	-0.0112907	1.04166	-0.107956	0.00841387	-0.059505	0.0135126	0.000427008	-0.00692796	-0.0192739	0.00524042	0.0332435	-0.0311449	-0.18009	0.02575	0.0133383	-0.00569544	0.0641271	0.015883	-0.0329692	-0.0110737	0.0648458	-0.0151105	0.00394862	-0.00742772	0.00803912	0.0221087	-0.0363288	-0.0426048	0.060326	-0.0103657	-0.0737388	0.0374549	0.0113311	-0.00202002	-0.00286765	-0.00157109	0.0120869	-0.0125873	0.0042764	0.0182361	-0.0101965	-0.00454354	0.054407	-0.0098607	0.00180914	-0.0195156	0.00636635	0.00512792
left calcaneus	0.0247676	-0.0167482	1.02835	-0.0926973	-0.00896244	-0.0301129	0.025161	0.0202746	0.00418872	-0.00919355	0.0441389	0.0113205	0.00625017	-0.149008	0.0375732	0.0103888	-0.00551715	0.0553456	-0.00457365	-0.0142805	-0.00752838	0.0647174	0.00532004	-0.0184183	-0.00463733	0.00562329	0.0132715	-0.0184822	-0.0190761	0.0478353	-0.0273136	-0.0605087	0.0321924	0.0101516	-0.0110632	-0.00489977	-0.00473301	0.0241565	-0.00802693	0.0147536	0.0152003	-0.00274882	-0.0116899	0.0462524	-0.00371687	-0.00767097	-0.0131822	0.0136919	9.96e-05
left calcaneus	0.0199676	-0.01615	1.04147	-0.0708933	-0.00391472	-0.0305103	0.0251239	0.0145268	0.000752228	-0.00630628	0.0540997	0.0064605	0.00645622	-0.125859	0.0446486	0.0110513	-0.00367877	0.0539364	0.000198664	-0.0134605	0.00201778	0.0666659	-0.00248288	-0.0272812	-0.00309286	0.00298577	0.0130791	-0.0150343	-0.0225006	0.0436475	-0.0291423	-0.0602956	0.0344052	0.0103392	-0.0134576	-0.00466672	-0.00540617	0.026001	-0.00470091	0.014348	0.0143079	-0.000813761	-0.00742867	0.0515524	-0.0077769	-0.0105384	-0.0100401	0.00758355	0.00180091
left calcaneus	0.0243227	0.00496556	1.1494	-0.0248462	0.0165295	-0.0331902	0.0422221	0.0155771	-0.0146248	0.00785091	0.0370752	0.0242031	-0.0259683	-0.0535394	0.0701537	0.00490253	0.00572878	0.0577505	0.0286225	-0.0195257	0.0315048	0.0648758	-0.0325247	-0.0179376	-0.00314492	0.00161037	0.0143332	0.0174765	-0.0486805	0.0299327	-0.0508724	-0.0361123	0.0438074	0.00663326	-0.0146732	-0.00696482	-0.00478193	0.021122	0.0184339	0.00885811	0.0174987	0.000530888	0.0151643	0.0571034	-0.0237643	-0.00976729	-0.00653817	0.017118	0.00110495
left calcaneus	0.0667265	-0.0191762	1.04719	-0.0509784	0.0181275	-0.0550245	0.0970259	0.0207514	-0.0113154	-0.000845206	-0.00605377	-0.0150665	0.0193354	-0.0877851	0.102336	-0.00109936	1.59e-05	0.0303856	0.0424447	-0.0348064	0.0485243	0.03707	-0.0206347	-0.00548641	-0.00428114	0.0072332	0.0214599	-0.00112825	-0.059821	0.0164256	-0.0491706	-0.0380764	0.0432063	-0.00459945	-0.0121538	-0.00166141	-0.0011082	0.0160322	0.00602722	-0.00737486	0.0365835	-0.0127627	0.0112196	0.0337362	-0.0084499	-0.00961163	-0.0108084	0.0192282	-0.00119801
left calcaneus	0.0534998	0.0214854	1.14579	-0.0233877	0.0210199	-0.0646907	0.0568736	0.0187647	-0.00882761	0.000785478	0.0331717	0.0636273	-0.0291082	-0.0788733	0.0695243	-0.00272784	0.000952728	0.0738333	0.0381734	-0.0385814	0.0208584	0.0960511	-0.0233746	0.00418916	0.00158442	0.00396744	0.0275822	0.00625589	-0.0504175	0.0587199	-0.0202557	-0.0720064	0.0520608	-0.00275743	-0.00714723	-0.00373242	-0.00394075	0.016255	0.00924985	0.0100105	0.0250257	0.00288716	0.0137202	0.0743425	-0.0186535	-0.00475641	-0.00580464	0.0308452	-0.00272345
left calcaneus	0.0759071	0.0596378	1.18876	0.0721463	0.0699705	-0.0300649	0.101997	-0.0527977	-0.00342656	0.0389144	-0.0177095	0.0477716	-0.0970566	0.142428	0.0601957	-0.0388522	0.01752	0.0257232	0.0769433	0.0226335	0.0371581	-0.0444898	-0.0118101	0.0309662	-0.00103917	0.00793795	0.014273	0.068935	-0.0237128	-0.0268449	-0.0385931	0.0663694	0.0312184	-0.0375269	-0.0177556	0.0131169	0.000308513	0.00354566	0.0308993	0.00348511	-0.0113801	0.0081931	0.00622547	-0.0341932	-0.0207387	0.00793376	0.0146615	0.0141134	0.00165847
left calcaneus	0.0659509	-0.000246557	1.02202	-0.0738505	-0.00134409	-0.0660492	0.053766	0.012001	0.0112514	-0.026205	0.0843211	0.0202859	-0.038442	-0.158862	0.049085	0.0256631	-0.0204904	0.0445021	0.0127504	-0.0222135	0.0103455	0.056115	-0.0123838	-0.0266592	0.0081254	-0.00522952	-0.00447413	-0.0306299	-0.000115509	0.0273885	-0.00069784	-0.0837483	0.0473877	0.0242199	-0.035473	-0.00410131	-0.00210375	0.0113847	-0.0248907	0.0104415	0.0151264	-0.0016669	0.00748566	0.0587164	-0.0147164	-0.0188325	0.000116745	-0.0150249	0.00692949
left calcaneus	-0.114734	0.0288603	0.981988	-0.193286	-0.0202515	0.0243917	-0.057019	-0.0512025	0.00252329	-0.0243335	0.0225462	0.0531399	-0.0418255	-0.2077	0.0526304	-0.0091295	-0.0116554	0.0177779	-0.0285873	0.0386154	0.0404252	-0.0306565	0.01306	0.0248152	-0.00792334	0.00378319	0.0210137	-0.0473341	0.000715061	0.0247003	-0.0122508	-0.000850484	0.00353142	-0.00565723	-0.00630013	0.00273779	-0.00105994	0.00317264	-0.0112587	0.0179011	-0.00394645	-0.00714838	-0.00506159	-0.0251494	0.0197044	0.01673	-0.00641681	0.00377323	-0.00465601
left calcaneus	-0.0382179	-0.0245584	1.03449	-0.232053	-0.0508064	0.0333627	-0.0406404	-0.116295	0.0122526	-0.0266386	0.0496073	-0.0063672	-0.0837247	-0.251695	0.045162	-0.00387674	0.00616079	0.0183741	-0.0745438	0.0690656	-0.00433978	-0.0559301	0.00793543	0.0246405	-0.00953312	0.00999337	-0.00884321	-0.0464893	0.0241931	0.0223589	-0.0221754	-0.0076892	0.0415242	-0.00414243	-0.0133808	0.010852	-0.00175563	-0.00704291	0.00786826	0.0375349	-0.0302333	-0.0134027	-0.00662894	-0.00126778	0.00212402	0.0295996	-0.015978	0.0134088	-0.0060583
left calcaneus	-0.114337	0.0326045	1.00911	-0.202852	-0.0273632	0.0402412	-0.0522612	-0.0550414	0.00150171	-0.0279393	0.0173417	0.0597995	-0.0539366	-0.210274	0.0471784	-0.00630647	-0.00951095	0.0117598	-0.0403425	0.0350995	0.0467645	-0.0281136	0.0108644	0.0257555	-0.00937517	0.00196791	0.0150457	-0.0536216	0.00360474	0.0312371	-0.0164354	0.00772385	0.00518037	-0.0064727	-0.00713754	0.00460835	0.00187913	0.00198711	-0.0101025	0.0122664	-0.00864539	-0.0124107	-0.000837995	-0.030128	0.0164	0.0203936	-0.00345282	-1.22e-06	-0.00486769
left calcaneus	-0.125014	0.0224812	1.01291	-0.179995	-0.0340503	0.0309108	-0.0774876	-0.0519329	0.00842816	-0.0268055	0.0082536	0.0529651	-0.0670947	-0.207133	0.0494245	-0.00815858	-0.0123229	0.017182	-0.0421349	0.0317521	0.0278693	-0.0379998	0.026074	0.0291543	-0.00735331	0.00248223	0.0256294	-0.0425866	-0.0119901	0.0263991	-0.0140635	-0.00358634	0.0065821	0.000909759	-0.01179	0.000827794	-0.00126192	-0.00126128	-0.00991305	0.0178683	-0.0103965	-0.00977541	-0.00840763	-0.0198856	0.0263758	0.016738	0.000623555	0.00523255	-0.00332565
left calcaneus	-0.128237	0.0290424	0.996761	-0.197848	-0.0289746	0.0408033	-0.0792207	-0.0624069	0.00935794	-0.0225074	0.0187559	0.0517628	-0.0341914	-0.212106	0.0540823	-0.00942038	-0.00994343	0.0123916	-0.0481452	0.0356347	0.0352205	-0.031165	0.015027	0.0264721	-0.00355705	0.00464286	0.0177942	-0.0502723	0.00187183	0.0276312	-0.0222097	-0.00682872	0.00953038	-0.00618663	-0.00803984	0.00323169	-0.00123459	-0.00365252	-0.00811594	0.0206385	-0.0193196	-0.0131958	-0.000927474	-0.0300371	0.013667	0.0187027	0.00181574	0.00530884	-0.00472738
left calcaneus	-0.126996	0.0283676	0.998001	-0.204138	-0.0264207	0.0422533	-0.0742372	-0.0660334	0.00780986	-0.0217857	0.0244341	0.0501501	-0.02958	-0.213601	0.0500287	-0.0100587	-0.00805044	0.0136403	-0.0470773	0.0358921	0.0406606	-0.0289206	0.0120776	0.0234194	-0.00331375	0.00573366	0.017002	-0.0512317	0.00572659	0.0281357	-0.0217695	-0.00355766	0.00949426	-0.00672414	-0.01039	0.00290123	-0.0004688	-0.00183072	-0.00721234	0.0198509	-0.0194227	-0.0139677	0.000152323	-0.0291055	0.0133158	0.0176402	0.0014271	0.00454438	-0.00451756
left calcaneus	-0.0553184	-0.0319003	1.0154	-0.174079	-0.0674753	0.0193937	-0.0844468	-0.067653	0.0240779	-0.0340296	0.031345	-0.0167392	-0.0383387	-0.23436	0.0266148	0.00741089	-0.00143694	0.0145514	-0.0886482	0.0263616	-0.0432817	-0.0293304	0.025613	0.0302688	-0.0149772	0.00899699	0.0017335	-0.0508387	0.0211423	0.0173952	-0.047964	-0.0498019	0.0425762	0.0049419	-0.00705522	-0.012435	-0.00561814	-0.00885249	-0.0048068	0.0342483	-0.0138245	0.00746818	-0.012531	-0.0077077	0.0092371	0.0189942	-0.0315088	0.00729597	-0.00527147
left calcaneus	-0.131359	-0.0149317	0.98414	-0.117151	-0.0636088	0.00653104	-0.131282	-0.00374616	0.0162154	-0.041728	-0.0214136	0.000271044	-0.0776864	-0.136481	0.0963341	-0.00216022	-0.0169485	0.0399148	-0.0839361	-0.000707945	-0.0367188	0.012084	0.0464866	0.0192634	-0.00542171	-0.00712008	0.00299645	-0.05928	-0.0262673	0.0183609	-0.0614894	-0.014255	0.0291852	0.0087139	-0.0162648	-0.00199028	0.000182497	-0.00247415	-0.0225847	0.0430916	-0.0193576	-0.0307578	-0.0300754	0.00501478	0.0276013	0.00838249	0.00242572	0.0167787	-8.16e-05
left calcaneus	0.262187	0.0384515	1.29485	0.130084	0.0681198	0.110755	-0.00714728	0.357563	0.299083	0.0844249	0.173108	-0.0133579	-0.289978	-0.0866113	0.379648	0.217098	0.100326	0.174199	0.0133064	0.0558663	-0.171144	-0.133965	0.217066	0.342598	0.12915	0.0841502	0.125906	0.0529574	0.0308128	-0.0476231	-0.0216674	-0.231565	-0.031985	0.199419	0.209877	0.0726825	0.0421083	0.0997589	0.119411	0.0509277	-0.0790857	-0.0200692	0.0769832	-0.0976817	-0.125936	0.0761435	0.13811	0.118835	0.0353696
left calcaneus	0.0160863	-0.0175535	1.13457	-0.173937	-0.0194536	0.0623038	0.0187325	-0.0357208	0.00119952	-0.00781796	0.0618854	-0.05001	-0.0558169	-0.164898	0.0402148	0.0128692	0.00313129	-0.00241055	-0.0461053	0.0979239	0.0050866	-0.000380407	-0.0290374	0.0640638	0.01067	0.00562469	-0.0241469	-0.0106126	0.0577321	-0.0329378	0.022774	0.000624202	-0.0254341	-0.00574579	0.044298	0.00939588	-0.00418963	-0.00585327	0.00726801	0.00457714	-0.0250985	0.00487724	0.0146719	0.0220605	-0.0387988	0.00540422	0.00908667	0.031452	0.00164863
right calcaneus	0.0207654	-0.0161816	1.07612	-0.16185	0.0219389	0.0368622	-0.0104597	-0.0076474	-0.00487951	-0.000448575	-0.0776777	-0.0250553	0.0430917	-0.132025	0.0237142	0.00235269	0.00708187	-0.0368707	0.0310753	0.00542881	-0.0363365	-0.0189433	-0.0218517	0.0340957	-0.00649326	0.00376381	-0.00260852	0.00414113	-0.0621358	-0.024331	0.0169883	0.0460344	0.015989	-0.0148009	-0.00527342	-0.00114719	-0.000109545	-0.00220957	0.0118998	-0.00782186	0.00986462	0.0159408	-0.0172384	-0.0208096	-0.0114698	0.0215802	-0.00408935	-4.65e-05	2.75e-05
right calcaneus	0.0306486	-0.00118357	1.11755	-0.183689	0.0252688	0.0373933	-0.00318392	-0.0336743	0.00203657	0.00148893	-0.0872821	-0.0198116	0.0372112	-0.160205	0.0107145	0.00463971	0.0099738	-0.037338	0.0329555	0.00134379	-0.0372711	-0.0284384	-0.0114	0.0344086	-0.00444775	0.00301761	0.0100054	0.0111265	-0.0622169	-0.036272	0.0127674	0.0399869	0.0100024	-0.0117324	-0.00586704	0.00466437	-0.00190911	-0.00181649	0.00982037	-0.00442189	0.00766099	0.00822398	-0.016113	-0.0196173	-0.00923355	0.029748	-0.00293577	-0.00226611	0.00264462
right calcaneus	0.0254561	0.00374134	1.14351	-0.0975616	0.0201423	0.0353777	0.0785152	0.0415957	0.0201845	-0.0105401	0.0493841	-0.0490502	-0.0229184	-0.100771	0.0113991	0.0237983	-0.0114701	0.00647529	0.011165	0.067277	0.0260178	0.0798156	0.0115673	-0.0178076	0.00796273	0.000893679	0.0214187	0.0130276	-0.00832378	-0.060481	-0.0469529	0.00124036	0.00621711	0.0338019	0.00696238	-0.00352479	0.00369751	0.0045287	-0.00766725	-0.00668511	-0.0209555	0.018285	-0.01589	0.00541254	-0.0147109	-0.00250729	0.0188435	-0.001425	-0.00186709
right calcaneus	0.0268635	0.0139369	1.09904	-0.0836488	0.00202971	0.0175864	0.0747781	0.0468618	0.0266722	-0.0245795	0.0281462	-0.0300302	-0.0286258	-0.102039	0.00646373	0.010731	-0.0113515	0.0162279	-0.00284751	0.038238	0.0230202	0.0927398	0.0179558	-0.00997164	-0.00693681	0.0049127	-0.00311248	-0.014157	-0.0129513	-0.045104	-0.0515769	-0.0175624	-0.00770314	0.0329176	0.0193756	-0.00113232	0.00256075	-0.000658099	-0.0180351	-0.00343875	-0.00861053	0.0145624	-0.0115784	0.0111878	-0.0166169	-0.0130601	0.00155323	0.00411022	0.0044242
right calcaneus	-0.146268	0.0549279	0.936786	-0.194826	-0.00375731	0.0287275	-0.0565133	-0.0443607	-0.0106778	-0.0168011	0.0234326	0.0607755	-0.0309861	-0.179513	0.0373679	-0.0137989	-0.00358052	0.0066965	-0.0203738	0.0272074	0.0641218	0.00273453	-0.0097199	0.0181903	-0.0102618	0.00678885	0.0141672	-0.0464348	0.0150201	0.0108861	-0.0133193	0.026783	-0.00334441	-0.0257867	-0.00872085	0.00479846	0.00488275	0.00799719	-0.0133986	0.0108854	0.000522668	-0.0130156	0.00101714	-0.0280361	0.00845546	0.0158208	-0.0165494	-0.00042051	-0.000683347
right calcaneus	-0.114289	0.0279703	0.981278	-0.190276	-0.0205687	0.023251	-0.0557274	-0.0555694	0.00103663	-0.0244703	0.020697	0.0525835	-0.0428096	-0.206933	0.0542854	-0.00572008	-0.0110881	0.0176003	-0.0311018	0.0388657	0.0394376	-0.0290766	0.0146966	0.0212785	-0.0095309	0.00370251	0.0179279	-0.0481059	-0.000435344	0.0261406	-0.0115018	-0.00264207	-0.000396835	-0.00388172	-0.00428364	0.00370178	-5.87e-05	0.003474	-0.0126424	0.0147519	-0.00285143	-0.0026833	-0.00320165	-0.0275871	0.019774	0.0174468	-0.00660052	0.0026167	-0.00294112
right calcaneus	-0.0470223	-0.0157773	1.03132	-0.242663	-0.0403728	0.0365559	-0.0371989	-0.121598	0.010101	-0.022121	0.0593024	-0.0031934	-0.0719311	-0.256154	0.0426701	-0.00171926	0.0091362	0.0223916	-0.0767102	0.0572072	-0.00748518	-0.0435498	0.0112353	0.0255511	-0.00781373	0.0112361	-0.0091687	-0.04281	0.0184644	0.0211177	-0.0217313	-0.00787369	0.0384649	8.98e-05	-0.012487	0.00597897	0.00474108	-0.00366275	0.00116682	0.0302324	-0.0340388	-0.0136679	-0.0138059	-0.00565798	0.00121109	0.0268625	-0.016753	0.00684446	-0.00402171
right calcaneus	-0.120343	0.0281149	1.01401	-0.190016	-0.0226369	0.0425088	-0.0516731	-0.0631725	-0.00737376	-0.0352284	0.0138497	0.0581714	-0.0522876	-0.213342	0.0512722	0.00279964	0.000804676	0.0162733	-0.0443596	0.039428	0.0369873	-0.0239469	0.0189145	0.0165469	-0.0155282	-0.00531095	0.00865086	-0.0497359	0.00657617	0.0262884	-0.00754853	0.00910984	-0.00516945	-0.00709464	-0.00329987	0.00598206	0.0107218	0.0111629	-0.0136412	0.00747856	-0.00355682	-0.00356634	0.00075088	-0.038994	0.0164421	0.025813	-0.00525833	-0.00256019	-0.00141276
right calcaneus	-0.128711	0.0157439	1.0198	-0.158618	-0.0339778	0.0292764	-0.0732453	-0.0630442	-0.00218184	-0.0390887	-0.00227526	0.0502859	-0.0748657	-0.208374	0.0606321	0.00377952	-0.00585346	0.0185783	-0.0483775	0.0356112	0.0227894	-0.0277311	0.0271671	0.0100818	-0.0165855	-0.00721731	0.0119212	-0.0482035	-0.00988295	0.0273714	-0.00823957	-0.0158604	-0.00629678	0.00242137	-0.00757969	0.00164939	0.0071478	0.0100028	-0.0134591	0.0112938	-0.00306641	-0.000762066	-0.00797194	-0.0261048	0.0294352	0.0175426	-0.0132786	-0.00488603	-0.00416106
right calcaneus	-0.133437	0.0281734	0.997013	-0.195863	-0.0272023	0.042616	-0.0802671	-0.0715793	0.00324855	-0.0220485	0.0179617	0.0517033	-0.0284402	-0.214933	0.0508902	-0.00775131	-0.00560888	0.0152634	-0.0476497	0.0397393	0.0313336	-0.0266109	0.0162712	0.0175169	-0.00844896	0.00489354	0.0167412	-0.0462929	0.00372556	0.0264323	-0.0145114	-0.00212635	0.00329444	-0.0100723	-0.00959969	0.00377383	0.00271468	0.000707127	-0.00699193	0.018156	-0.0138767	-0.00495571	-0.00279314	-0.0322803	0.0180845	0.0199843	-0.00307959	0.00174461	-0.00307701
right calcaneus	-0.131218	0.02768	0.99931	-0.202107	-0.0251726	0.0441144	-0.0764686	-0.0737179	0.00369878	-0.0207865	0.0235452	0.049311	-0.0234991	-0.214366	0.0476941	-0.00848345	-0.00519065	0.015515	-0.046646	0.0403014	0.0355411	-0.0263349	0.0140247	0.0165179	-0.00708601	0.00634661	0.0158455	-0.0479577	0.00666628	0.0265139	-0.0150673	0.000661675	0.00403528	-0.00945709	-0.0111934	0.00372681	0.00217578	0.00103189	-0.00665412	0.0174903	-0.0137525	-0.00517979	-0.00153766	-0.0326021	0.0168094	0.0187311	-0.00249056	0.00197631	-0.00275319
right calcaneus	-0.0540068	-0.0324932	1.01015	-0.174308	-0.063122	0.0207231	-0.0820634	-0.0694518	0.023449	-0.0353023	0.0290147	-0.0152786	-0.0433791	-0.230513	0.0223275	0.00754631	0.00277989	0.0200881	-0.0883022	0.0237623	-0.0396333	-0.025808	0.0257971	0.0277608	-0.0119568	0.00802368	0.00013271	-0.0498803	0.0213362	0.0169811	-0.0467748	-0.0501751	0.0385737	0.00560219	-0.00574826	-0.0129348	-0.00367375	-0.00846249	-0.00125016	0.0346289	-0.0198754	0.00302873	-0.0105776	-0.00584952	0.012569	0.0178994	-0.0291948	0.00936986	-0.00448353
right calcaneus	-0.12456	-0.00711452	0.956332	-0.134456	-0.0696078	0.0108252	-0.139367	0.0012401	0.0319327	-0.0331485	0.000673595	0.0145541	-0.06659	-0.171345	0.072223	-0.00462499	-0.0311212	0.0263638	-0.0809525	0.0143463	-0.0424452	-0.00124301	0.0602779	0.0328609	0.000768009	-0.000589209	0.02191	-0.040901	-0.0132413	0.0198615	-0.0421341	-0.0132358	0.0226421	0.000442814	-0.0234319	-0.000828496	-0.00946773	-0.0172971	-0.0483107	0.0340916	0.005338	-0.0196267	-0.00718182	-0.0150567	0.0169772	0.0291682	0.0135301	0.0171358	-0.00206987
right calcaneus	0.0688837	-0.00457253	1.16327	-0.0993507	0.00870642	0.0752437	-0.00998803	0.025971	0.074496	0.0186348	0.0845972	-0.0501388	-0.104591	-0.186037	0.1007	0.0744984	0.0390668	0.0421144	-0.0327332	0.0843627	-0.00177674	-0.0645963	-0.0337243	0.116452	0.060215	0.0339792	0.0158799	0.00201259	0.0399022	-0.0387254	0.0564866	-0.016408	-0.0740901	-0.000117481	0.0871151	0.049361	0.0253831	0.0425219	0.0382965	-0.00848223	-0.0460883	0.00657933	0.0366157	0.050237	-0.0635741	-0.0298598	0.00893783	0.0574287	0.0286293
right calcaneus	-0.00915116	-0.0448766	1.14052	-0.217743	-0.0153094	0.012935	-0.0184033	-0.0648052	-0.0381507	0.022355	-0.0361607	-0.0498917	-0.00374115	-0.179744	-0.0332821	-0.00305367	0.00481648	-0.00919247	-0.0104844	0.0135416	-0.0209729	0.0237887	-0.0239003	0.0397952	-0.0209764	0.00929027	0.0153487	0.0014674	0.00190288	0.0200724	-0.0101987	0.0478046	-0.00794518	-0.00403647	0.0410609	-0.0271003	-0.0121428	0.00369937	0.00387307	-0.0187807	0.00727518	-0.0176624	0.0373605	0.0127261	0.00174702	0.00258739	0.00404807	0.00966371	-0.0186238
right calcaneus	-0.00143446	-0.03778	1.08864	-0.194624	0.00436143	-0.00950419	-0.0654452	-0.0617584	0.000976553	0.0515618	0.0233315	-0.064496	-0.127137	-0.281681	0.0345314	0.0422458	0.0255725	0.0713858	-0.00319139	0.0300062	-0.00740718	-0.0397954	-0.019072	0.0241713	-0.0193657	-0.0109646	0.0268317	0.0793581	0.0405018	-0.0252745	-0.0185622	-0.0533819	0.00934963	0.0638556	0.0118573	-0.0237347	-8.17e-05	-0.00695256	0.0472854	0.000793671	-0.01732	-0.0131357	0.0493024	0.0137952	-0.00951697	-0.00149173	-0.0211515	0.000614665	0.00356304
right calcaneus	-0.00614335	-0.0327665	1.13803	-0.18076	0.0129403	-0.0494827	-0.0699955	-0.0210421	0.0136358	0.0524096	0.00167274	-0.0609111	-0.0921314	-0.247021	0.0460389	0.0440278	0.0282677	0.0560833	-0.0179306	0.00936985	-0.0285123	-0.0252236	0.00288058	0.0335448	-0.0180468	-0.00216365	0.0161548	0.0751757	0.0449579	-0.0265226	-0.0134518	-0.0413916	0.0139811	0.0642398	0.00891016	-0.0133398	0.00158734	-0.0100556	0.0466571	-0.0129546	-0.0476594	-0.0133935	0.0351125	0.0127986	-0.00563284	0.00635719	-0.0180431	-0.0128376	0.00805803
right calcaneus	0.14434	0.0325935	0.657126	0.0906487	0.0576963	0.0739612	-0.0207438	0.188629	0.168347	0.0663467	0.118907	0.00119384	-0.165868	-0.0519859	0.206067	0.125009	0.0763687	0.128389	0.0333789	0.022836	-0.0893528	-0.106569	0.0886429	0.175335	0.0771589	0.0645256	0.103167	0.0604177	0.0117	-0.0367198	0.00637459	-0.128593	-0.0426168	0.0882119	0.108348	0.0471123	0.0434273	0.0855253	0.0937346	0.0344197	-0.0538059	-0.0184739	0.0609815	-0.0356483	-0.087801	0.000765679	0.0436312	0.0577236	0.0259849
[truncated: 95 more columns]
