# Supplementary material for: Statistical, Morphometric, Anatomical Shape Model (Atlas) of Calcaneus
Source: PLoS One. 2015 Aug 13;10(8):e0134603. doi: 10.1371/journal.pone.0134603 (PMC4536012; doi:10.1371/journal.pone.0134603)
Supplement: S2 Data Set — (XLS) [file pone.0134603.s002.xls]

## Sheet: supp2
25th quartile			median			75th quartile
x	y	z	x	y	z	x	y	z
-1.75	0.668	-0.0371	-1.75	0.668	-0.0371	-1.75	0.668	-0.0371
-1.7	0.58	-0.0359	-1.7	0.58	-0.0359	-1.7	0.58	-0.0359
-1.42	0.137	-0.0326	-1.42	0.137	-0.0326	-1.42	0.137	-0.0326
-1.42	0.137	-0.0326	-1.42	0.137	-0.0326	-1.42	0.137	-0.0326
-1.42	0.093	-0.0328	-1.42	0.093	-0.0328	-1.42	0.093	-0.0328
-1.42	0.093	-0.0328	-1.42	0.093	-0.0328	-1.42	0.093	-0.0328
-1.37	-0.0398	-0.035	-1.37	-0.0398	-0.035	-1.37	-0.0398	-0.035
-1.37	-0.084	-0.0358	-1.37	-0.084	-0.0358	-1.37	-0.084	-0.0358
-1.37	-0.084	-0.0358	-1.37	-0.084	-0.0358	-1.37	-0.084	-0.0358
-1.37	-0.084	-0.0358	-1.37	-0.084	-0.0358	-1.37	-0.084	-0.0358
-1.37	-0.128	-0.0365	-1.37	-0.128	-0.0365	-1.37	-0.128	-0.0365
-1.37	-0.128	-0.0365	-1.37	-0.128	-0.0365	-1.37	-0.128	-0.0365
-1.37	-0.261	-0.0378	-1.37	-0.261	-0.0378	-1.37	-0.261	-0.0378
-1.42	-0.438	-0.0364	-1.42	-0.438	-0.0364	-1.42	-0.438	-0.0364
-1.42	-0.438	-0.0364	-1.42	-0.438	-0.0364	-1.42	-0.438	-0.0364
-1.42	-0.482	-0.0359	-1.42	-0.482	-0.0359	-1.42	-0.482	-0.0359
-1.42	-0.491	-0.0358	-1.42	-0.491	-0.0358	-1.42	-0.491	-0.0358
-1.37	-0.562	-0.0352	-1.37	-0.562	-0.0352	-1.37	-0.562	-0.0352
-1.34	-0.611	-0.0349	-1.34	-0.611	-0.0349	-1.34	-0.611	-0.0349
-1.21	-0.748	-0.0359	-1.21	-0.748	-0.0359	-1.21	-0.748	-0.0359
-1.17	-0.801	-0.0369	-1.17	-0.801	-0.0369	-1.17	-0.801	-0.0369
-1.13	-0.85	-0.0381	-1.13	-0.85	-0.0381	-1.13	-0.85	-0.0381
-1.09	-0.903	-0.0392	-1.09	-0.903	-0.0392	-1.09	-0.903	-0.0392
-0.678	-1.43	-0.0316	-0.678	-1.43	-0.0316	-0.678	-1.43	-0.0316
-0.636	-1.45	-0.0315	-0.636	-1.45	-0.0315	-0.636	-1.45	-0.0315
-0.594	-1.47	-0.0317	-0.594	-1.47	-0.0317	-0.594	-1.47	-0.0317
-0.552	-1.49	-0.032	-0.552	-1.49	-0.032	-0.552	-1.49	-0.032
-0.51	-1.5	-0.0325	-0.51	-1.5	-0.0325	-0.51	-1.5	-0.0325
-0.468	-1.52	-0.033	-0.468	-1.52	-0.033	-0.468	-1.52	-0.033
-0.426	-1.54	-0.0335	-0.426	-1.54	-0.0335	-0.426	-1.54	-0.0335
-0.384	-1.55	-0.034	-0.384	-1.55	-0.034	-0.384	-1.55	-0.034
-0.348	-1.57	-0.0342	-0.348	-1.57	-0.0342	-0.348	-1.57	-0.0342
-0.306	-1.59	-0.0344	-0.306	-1.59	-0.0344	-0.306	-1.59	-0.0344
-0.264	-1.61	-0.0344	-0.264	-1.61	-0.0344	-0.264	-1.61	-0.0344
-0.222	-1.62	-0.0342	-0.222	-1.62	-0.0342	-0.222	-1.62	-0.0342
-0.18	-1.64	-0.0339	-0.18	-1.64	-0.0339	-0.18	-1.64	-0.0339
-0.138	-1.65	-0.0333	-0.138	-1.65	-0.0333	-0.138	-1.65	-0.0333
0.234	-1.79	-0.0258	0.234	-1.79	-0.0258	0.234	-1.79	-0.0258
0.396	-1.85	-0.0246	0.396	-1.85	-0.0246	0.396	-1.85	-0.0246
1.14	-1.23	-0.0339	1.14	-1.23	-0.0339	1.14	-1.23	-0.0339
1.34	-1.08	-0.0313	1.34	-1.08	-0.0313	1.34	-1.08	-0.0313
1.39	-1	-0.0311	1.39	-1	-0.0311	1.39	-1	-0.0311
1.43	-0.903	-0.0312	1.43	-0.903	-0.0312	1.43	-0.903	-0.0312
1.43	-0.885	-0.0314	1.43	-0.885	-0.0314	1.43	-0.885	-0.0314
1.43	-0.867	-0.0315	1.43	-0.867	-0.0315	1.43	-0.867	-0.0315
1.43	-0.85	-0.0317	1.43	-0.85	-0.0317	1.43	-0.85	-0.0317
1.43	-0.836	-0.0318	1.43	-0.836	-0.0318	1.43	-0.836	-0.0318
1.43	-0.819	-0.0319	1.43	-0.819	-0.0319	1.43	-0.819	-0.0319
1.43	-0.801	-0.0321	1.43	-0.801	-0.0321	1.43	-0.801	-0.0321
1.43	-0.783	-0.0323	1.43	-0.783	-0.0323	1.43	-0.783	-0.0323
1.43	-0.765	-0.0325	1.43	-0.765	-0.0325	1.43	-0.765	-0.0325
1.43	-0.748	-0.0327	1.43	-0.748	-0.0327	1.43	-0.748	-0.0327
1.43	-0.73	-0.033	1.43	-0.73	-0.033	1.43	-0.73	-0.033
1.43	-0.717	-0.0331	1.43	-0.717	-0.0331	1.43	-0.717	-0.0331
1.43	-0.699	-0.0334	1.43	-0.699	-0.0334	1.43	-0.699	-0.0334
1.43	-0.681	-0.0337	1.43	-0.681	-0.0337	1.43	-0.681	-0.0337
1.39	-0.58	-0.0357	1.39	-0.58	-0.0357	1.39	-0.58	-0.0357
1.3	-0.394	-0.0411	1.3	-0.394	-0.0411	1.3	-0.394	-0.0411
1.27	-0.305	-0.0445	1.27	-0.305	-0.0445	1.27	-0.305	-0.0445
1.22	-0.217	-0.0485	1.22	-0.217	-0.0485	1.22	-0.217	-0.0485
1.18	-0.128	-0.0528	1.18	-0.128	-0.0528	1.18	-0.128	-0.0528
1.14	0.00447	-0.0581	1.14	0.00447	-0.0581	1.14	0.00447	-0.0581
1.14	0.0487	-0.059	1.14	0.0487	-0.059	1.14	0.0487	-0.059
1.14	0.0487	-0.059	1.14	0.0487	-0.059	1.14	0.0487	-0.059
1.14	0.093	-0.0595	1.14	0.093	-0.0595	1.14	0.093	-0.0595
1.1	0.181	-0.0599	1.1	0.181	-0.0599	1.1	0.181	-0.0599
1.1	0.226	-0.0591	1.1	0.226	-0.0591	1.1	0.226	-0.0591
1.1	0.226	-0.0591	1.1	0.226	-0.0591	1.1	0.226	-0.0591
1.1	0.226	-0.0591	1.1	0.226	-0.0591	1.1	0.226	-0.0591
1.1	0.27	-0.0579	1.1	0.27	-0.0579	1.1	0.27	-0.0579
1.06	0.447	-0.0513	1.06	0.447	-0.0513	1.06	0.447	-0.0513
1.01	0.535	-0.0471	1.01	0.535	-0.0471	1.01	0.535	-0.0471
0.972	0.757	-0.0371	0.972	0.757	-0.0371	0.972	0.757	-0.0371
0.972	1.02	-0.0319	0.972	1.02	-0.0319	0.972	1.02	-0.0319
0.972	1.02	-0.0319	0.972	1.02	-0.0319	0.972	1.02	-0.0319
0.972	1.07	-0.0318	0.972	1.07	-0.0318	0.972	1.07	-0.0318
0.972	1.07	-0.0318	0.972	1.07	-0.0318	0.972	1.07	-0.0318
0.936	1.15	-0.0327	0.936	1.15	-0.0327	0.936	1.15	-0.0327
0.852	1.24	-0.0362	0.852	1.24	-0.0362	0.852	1.24	-0.0362
0.642	1.38	-0.0451	0.642	1.38	-0.0451	0.642	1.38	-0.0451
0.606	1.42	-0.0462	0.606	1.42	-0.0462	0.606	1.42	-0.0462
0.564	1.42	-0.0469	0.564	1.42	-0.0469	0.564	1.42	-0.0469
-0.138	1.64	-0.0307	-0.138	1.64	-0.0307	-0.138	1.64	-0.0307
-0.222	1.69	-0.03	-0.222	1.69	-0.03	-0.222	1.69	-0.03
-0.264	1.69	-0.0301	-0.264	1.69	-0.0301	-0.264	1.69	-0.0301
-0.306	1.69	-0.0303	-0.306	1.69	-0.0303	-0.306	1.69	-0.0303
-0.348	1.69	-0.0305	-0.348	1.69	-0.0305	-0.348	1.69	-0.0305
-0.384	1.69	-0.0308	-0.384	1.69	-0.0308	-0.384	1.69	-0.0308
-0.967	1.42	-0.0349	-0.967	1.42	-0.0349	-0.967	1.42	-0.0349
-1.01	1.38	-0.0352	-1.01	1.38	-0.0352	-1.01	1.38	-0.0352
-1.04	1.38	-0.0351	-1.04	1.38	-0.0351	-1.04	1.38	-0.0351
-1.17	1.29	-0.0363	-1.17	1.29	-0.0363	-1.17	1.29	-0.0363
-1.3	1.2	-0.0383	-1.3	1.2	-0.0383	-1.3	1.2	-0.0383
-1.46	1.11	-0.0404	-1.46	1.11	-0.0404	-1.46	1.11	-0.0404
-1.58	0.978	-0.0417	-1.58	0.978	-0.0417	-1.58	0.978	-0.0417
-1.63	0.978	-0.0414	-1.63	0.978	-0.0414	-1.63	0.978	-0.0414
-1.67	0.934	-0.0411	-1.67	0.934	-0.0411	-1.67	0.934	-0.0411
-1.7	0.845	-0.0403	-1.7	0.845	-0.0403	-1.7	0.845	-0.0403
-1.75	0.801	-0.0393	-1.75	0.801	-0.0393	-1.75	0.801	-0.0393
-1.75	0.757	-0.0387	-1.75	0.757	-0.0387	-1.75	0.757	-0.0387
-1.75	0.757	-0.0387	-1.75	0.757	-0.0387	-1.75	0.757	-0.0387
-1.75	0.757	-0.0387	-1.75	0.757	-0.0387	-1.75	0.757	-0.0387
-1.75	0.712	-0.0379	-1.75	0.712	-0.0379	-1.75	0.712	-0.0379
-1.75	0.712	-0.0379	-1.75	0.712	-0.0379	-1.75	0.712	-0.0379
-1.75	0.668	-0.0371	-1.75	0.668	-0.0371	-1.75	0.668	-0.0371
-1.75	0.668	-0.0371	-1.75	0.668	-0.0371	-1.75	0.668	-0.0371
-1.75	0.668	-0.0267	-1.75	0.668	-0.0267	-1.75	0.668	-0.0267
-1.7	0.58	-0.0252	-1.7	0.58	-0.0252	-1.7	0.58	-0.0252
-1.42	0.137	-0.0202	-1.42	0.137	-0.0202	-1.42	0.137	-0.0202
-1.42	0.137	-0.0202	-1.42	0.137	-0.0202	-1.42	0.137	-0.0202
-1.37	0.00447	-0.0218	-1.37	0.00447	-0.0218	-1.37	0.00447	-0.0218
-1.37	-0.084	-0.0235	-1.37	-0.084	-0.0235	-1.37	-0.084	-0.0235
-1.37	-0.084	-0.0235	-1.37	-0.084	-0.0235	-1.37	-0.084	-0.0235
-1.34	-0.217	-0.0257	-1.34	-0.217	-0.0257	-1.34	-0.217	-0.0257
-1.34	-0.217	-0.0257	-1.34	-0.217	-0.0257	-1.34	-0.217	-0.0257
-1.37	-0.394	-0.0253	-1.37	-0.394	-0.0253	-1.37	-0.394	-0.0253
-1.37	-0.438	-0.0248	-1.37	-0.438	-0.0248	-1.37	-0.438	-0.0248
-1.37	-0.438	-0.0248	-1.37	-0.438	-0.0248	-1.37	-0.438	-0.0248
-1.37	-0.438	-0.0248	-1.37	-0.438	-0.0248	-1.37	-0.438	-0.0248
-1.37	-0.482	-0.0242	-1.37	-0.482	-0.0242	-1.37	-0.482	-0.0242
-1.37	-0.491	-0.0241	-1.37	-0.491	-0.0241	-1.37	-0.491	-0.0241
-1.37	-0.509	-0.0238	-1.37	-0.509	-0.0238	-1.37	-0.509	-0.0238
-1.37	-0.527	-0.0236	-1.37	-0.527	-0.0236	-1.37	-0.527	-0.0236
-1.37	-0.544	-0.0234	-1.37	-0.544	-0.0234	-1.37	-0.544	-0.0234
-1.37	-0.562	-0.0231	-1.37	-0.562	-0.0231	-1.37	-0.562	-0.0231
-1.34	-0.611	-0.0226	-1.34	-0.611	-0.0226	-1.34	-0.611	-0.0226
-1.13	-0.85	-0.0249	-1.13	-0.85	-0.0249	-1.13	-0.85	-0.0249
-1.04	-0.938	-0.0271	-1.04	-0.938	-0.0271	-1.04	-0.938	-0.0271
-0.678	-1.43	-0.022	-0.678	-1.43	-0.022	-0.678	-1.43	-0.022
-0.384	-1.57	-0.0234	-0.384	-1.57	-0.0234	-0.384	-1.57	-0.0234
-0.0182	-1.71	-0.0195	-0.0182	-1.71	-0.0195	-0.0182	-1.71	-0.0195
0.234	-1.79	-0.0154	0.234	-1.79	-0.0154	0.234	-1.79	-0.0154
0.312	-1.81	-0.0151	0.312	-1.81	-0.0151	0.312	-1.81	-0.0151
0.354	-1.79	-0.0153	0.354	-1.79	-0.0153	0.354	-1.79	-0.0153
1.14	-1.21	-0.0248	1.14	-1.21	-0.0248	1.14	-1.21	-0.0248
1.18	-1.18	-0.0241	1.18	-1.18	-0.0241	1.18	-1.18	-0.0241
1.22	-1.14	-0.0234	1.22	-1.14	-0.0234	1.22	-1.14	-0.0234
1.27	-1.11	-0.0227	1.27	-1.11	-0.0227	1.27	-1.11	-0.0227
1.3	-1.08	-0.0223	1.3	-1.08	-0.0223	1.3	-1.08	-0.0223
1.34	-1.04	-0.0218	1.34	-1.04	-0.0218	1.34	-1.04	-0.0218
1.39	-0.938	-0.0215	1.39	-0.938	-0.0215	1.39	-0.938	-0.0215
1.43	-0.836	-0.0218	1.43	-0.836	-0.0218	1.43	-0.836	-0.0218
1.43	-0.819	-0.0219	1.43	-0.819	-0.0219	1.43	-0.819	-0.0219
1.43	-0.801	-0.022	1.43	-0.801	-0.022	1.43	-0.801	-0.022
1.43	-0.783	-0.0221	1.43	-0.783	-0.0221	1.43	-0.783	-0.0221
1.43	-0.765	-0.0222	1.43	-0.765	-0.0222	1.43	-0.765	-0.0222
1.43	-0.748	-0.0224	1.43	-0.748	-0.0224	1.43	-0.748	-0.0224
1.43	-0.73	-0.0226	1.43	-0.73	-0.0226	1.43	-0.73	-0.0226
1.43	-0.717	-0.0227	1.43	-0.717	-0.0227	1.43	-0.717	-0.0227
1.3	-0.394	-0.0291	1.3	-0.394	-0.0291	1.3	-0.394	-0.0291
1.27	-0.305	-0.0322	1.27	-0.305	-0.0322	1.27	-0.305	-0.0322
1.18	-0.128	-0.04	1.18	-0.128	-0.04	1.18	-0.128	-0.04
1.14	-0.0398	-0.044	1.14	-0.0398	-0.044	1.14	-0.0398	-0.044
1.14	-0.0398	-0.044	1.14	-0.0398	-0.044	1.14	-0.0398	-0.044
1.1	0.137	-0.0481	1.1	0.137	-0.0481	1.1	0.137	-0.0481
1.1	0.137	-0.0481	1.1	0.137	-0.0481	1.1	0.137	-0.0481
1.1	0.137	-0.0481	1.1	0.137	-0.0481	1.1	0.137	-0.0481
1.1	0.181	-0.0479	1.1	0.181	-0.0479	1.1	0.181	-0.0479
1.1	0.181	-0.0479	1.1	0.181	-0.0479	1.1	0.181	-0.0479
1.1	0.226	-0.0473	1.1	0.226	-0.0473	1.1	0.226	-0.0473
1.06	0.314	-0.045	1.06	0.314	-0.045	1.06	0.314	-0.045
1.06	0.358	-0.0434	1.06	0.358	-0.0434	1.06	0.358	-0.0434
1.06	0.358	-0.0434	1.06	0.358	-0.0434	1.06	0.358	-0.0434
1.06	0.358	-0.0434	1.06	0.358	-0.0434	1.06	0.358	-0.0434
1.06	0.403	-0.0417	1.06	0.403	-0.0417	1.06	0.403	-0.0417
1.06	0.403	-0.0417	1.06	0.403	-0.0417	1.06	0.403	-0.0417
1.01	0.491	-0.0375	1.01	0.491	-0.0375	1.01	0.491	-0.0375
0.936	0.889	-0.0238	0.936	0.889	-0.0238	0.936	0.889	-0.0238
0.936	0.934	-0.0236	0.936	0.934	-0.0236	0.936	0.934	-0.0236
0.936	0.978	-0.0236	0.936	0.978	-0.0236	0.936	0.978	-0.0236
0.936	0.978	-0.0236	0.936	0.978	-0.0236	0.936	0.978	-0.0236
0.936	0.978	-0.0236	0.936	0.978	-0.0236	0.936	0.978	-0.0236
0.936	1.02	-0.0239	0.936	1.02	-0.0239	0.936	1.02	-0.0239
0.936	1.02	-0.0239	0.936	1.02	-0.0239	0.936	1.02	-0.0239
0.936	1.07	-0.0242	0.936	1.07	-0.0242	0.936	1.07	-0.0242
0.936	1.07	-0.0242	0.936	1.07	-0.0242	0.936	1.07	-0.0242
0.936	1.07	-0.0242	0.936	1.07	-0.0242	0.936	1.07	-0.0242
0.936	1.11	-0.0248	0.936	1.11	-0.0248	0.936	1.11	-0.0248
0.936	1.11	-0.0248	0.936	1.11	-0.0248	0.936	1.11	-0.0248
0.936	1.15	-0.0254	0.936	1.15	-0.0254	0.936	1.15	-0.0254
0.894	1.2	-0.0274	0.894	1.2	-0.0274	0.894	1.2	-0.0274
0.852	1.24	-0.0297	0.852	1.24	-0.0297	0.852	1.24	-0.0297
0.81	1.29	-0.0322	0.81	1.29	-0.0322	0.81	1.29	-0.0322
0.642	1.38	-0.0398	0.642	1.38	-0.0398	0.642	1.38	-0.0398
0.606	1.42	-0.041	0.606	1.42	-0.041	0.606	1.42	-0.041
0.564	1.42	-0.0417	0.564	1.42	-0.0417	0.564	1.42	-0.0417
0.522	1.42	-0.0421	0.522	1.42	-0.0421	0.522	1.42	-0.0421
-0.0182	1.64	-0.0251	-0.0182	1.64	-0.0251	-0.0182	1.64	-0.0251
-0.138	1.64	-0.0228	-0.138	1.64	-0.0228	-0.138	1.64	-0.0228
-0.222	1.69	-0.022	-0.222	1.69	-0.022	-0.222	1.69	-0.022
-0.264	1.69	-0.0219	-0.264	1.69	-0.0219	-0.264	1.69	-0.0219
-0.306	1.69	-0.0219	-0.306	1.69	-0.0219	-0.306	1.69	-0.0219
-0.348	1.69	-0.022	-0.348	1.69	-0.022	-0.348	1.69	-0.022
-0.384	1.69	-0.0222	-0.384	1.69	-0.0222	-0.384	1.69	-0.0222
-0.967	1.42	-0.0238	-0.967	1.42	-0.0238	-0.967	1.42	-0.0238
-1.01	1.38	-0.0238	-1.01	1.38	-0.0238	-1.01	1.38	-0.0238
-1.04	1.38	-0.0238	-1.04	1.38	-0.0238	-1.04	1.38	-0.0238
-1.17	1.29	-0.0248	-1.17	1.29	-0.0248	-1.17	1.29	-0.0248
-1.37	1.15	-0.0281	-1.37	1.15	-0.0281	-1.37	1.15	-0.0281
-1.42	1.15	-0.0284	-1.42	1.15	-0.0284	-1.42	1.15	-0.0284
-1.46	1.11	-0.0293	-1.46	1.11	-0.0293	-1.46	1.11	-0.0293
-1.63	0.978	-0.0308	-1.63	0.978	-0.0308	-1.63	0.978	-0.0308
-1.67	0.889	-0.0305	-1.67	0.889	-0.0305	-1.67	0.889	-0.0305
-1.7	0.845	-0.0299	-1.7	0.845	-0.0299	-1.7	0.845	-0.0299
-1.75	0.801	-0.029	-1.75	0.801	-0.029	-1.75	0.801	-0.029
-1.75	0.757	-0.0283	-1.75	0.757	-0.0283	-1.75	0.757	-0.0283
-1.75	0.757	-0.0283	-1.75	0.757	-0.0283	-1.75	0.757	-0.0283
-1.75	0.757	-0.0283	-1.75	0.757	-0.0283	-1.75	0.757	-0.0283
-1.75	0.712	-0.0276	-1.75	0.712	-0.0276	-1.75	0.712	-0.0276
-1.75	0.712	-0.017	-1.75	0.712	-0.017	-1.75	0.712	-0.017
-1.7	0.624	-0.0154	-1.7	0.624	-0.0154	-1.7	0.624	-0.0154
-1.37	0.093	-0.00784	-1.37	0.093	-0.00784	-1.37	0.093	-0.00784
-1.34	-0.0398	-0.01	-1.34	-0.0398	-0.01	-1.34	-0.0398	-0.01
-1.34	-0.084	-0.011	-1.34	-0.084	-0.011	-1.34	-0.084	-0.011
-1.34	-0.084	-0.011	-1.34	-0.084	-0.011	-1.34	-0.084	-0.011
-1.34	-0.084	-0.011	-1.34	-0.084	-0.011	-1.34	-0.084	-0.011
-1.34	-0.128	-0.0118	-1.34	-0.128	-0.0118	-1.34	-0.128	-0.0118
-1.34	-0.128	-0.0118	-1.34	-0.128	-0.0118	-1.34	-0.128	-0.0118
-1.34	-0.128	-0.0118	-1.34	-0.128	-0.0118	-1.34	-0.128	-0.0118
-1.34	-0.173	-0.0126	-1.34	-0.173	-0.0126	-1.34	-0.173	-0.0126
-1.34	-0.173	-0.0126	-1.34	-0.173	-0.0126	-1.34	-0.173	-0.0126
-1.34	-0.217	-0.0131	-1.34	-0.217	-0.0131	-1.34	-0.217	-0.0131
-1.34	-0.217	-0.0131	-1.34	-0.217	-0.0131	-1.34	-0.217	-0.0131
-1.34	-0.217	-0.0131	-1.34	-0.217	-0.0131	-1.34	-0.217	-0.0131
-1.37	-0.438	-0.0125	-1.37	-0.438	-0.0125	-1.37	-0.438	-0.0125
-1.37	-0.438	-0.0125	-1.37	-0.438	-0.0125	-1.37	-0.438	-0.0125
-1.37	-0.482	-0.0119	-1.37	-0.482	-0.0119	-1.37	-0.482	-0.0119
-1.37	-0.491	-0.0118	-1.37	-0.491	-0.0118	-1.37	-0.491	-0.0118
-1.37	-0.509	-0.0115	-1.37	-0.509	-0.0115	-1.37	-0.509	-0.0115
-1.37	-0.527	-0.0113	-1.37	-0.527	-0.0113	-1.37	-0.527	-0.0113
-1.37	-0.544	-0.0111	-1.37	-0.544	-0.0111	-1.37	-0.544	-0.0111
-1.34	-0.593	-0.0102	-1.34	-0.593	-0.0102	-1.34	-0.593	-0.0102
-1.3	-0.646	-0.00954	-1.3	-0.646	-0.00954	-1.3	-0.646	-0.00954
-1.25	-0.699	-0.00933	-1.25	-0.699	-0.00933	-1.25	-0.699	-0.00933
-1.21	-0.748	-0.00963	-1.21	-0.748	-0.00963	-1.21	-0.748	-0.00963
-1.17	-0.801	-0.0105	-1.17	-0.801	-0.0105	-1.17	-0.801	-0.0105
-1.09	-0.885	-0.0127	-1.09	-0.885	-0.0127	-1.09	-0.885	-0.0127
-1.01	-0.973	-0.0148	-1.01	-0.973	-0.0148	-1.01	-0.973	-0.0148
-0.714	-1.4	-0.0127	-0.714	-1.4	-0.0127	-0.714	-1.4	-0.0127
-0.678	-1.45	-0.0125	-0.678	-1.45	-0.0125	-0.678	-1.45	-0.0125
-0.636	-1.47	-0.0124	-0.636	-1.47	-0.0124	-0.636	-1.47	-0.0124
-0.594	-1.49	-0.0124	-0.594	-1.49	-0.0124	-0.594	-1.49	-0.0124
-0.468	-1.54	-0.0128	-0.468	-1.54	-0.0128	-0.468	-1.54	-0.0128
-0.426	-1.55	-0.013	-0.426	-1.55	-0.013	-0.426	-1.55	-0.013
-0.384	-1.57	-0.013	-0.384	-1.57	-0.013	-0.384	-1.57	-0.013
-0.348	-1.59	-0.013	-0.348	-1.59	-0.013	-0.348	-1.59	-0.013
-0.306	-1.61	-0.0128	-0.306	-1.61	-0.0128	-0.306	-1.61	-0.0128
0.0238	-1.73	-0.00774	0.0238	-1.73	-0.00774	0.0238	-1.73	-0.00774
0.234	-1.79	-0.00549	0.234	-1.79	-0.00549	0.234	-1.79	-0.00549
0.276	-1.79	-0.00548	0.276	-1.79	-0.00548	0.276	-1.79	-0.00548
0.312	-1.79	-0.00562	0.312	-1.79	-0.00562	0.312	-1.79	-0.00562
1.14	-1.18	-0.0153	1.14	-1.18	-0.0153	1.14	-1.18	-0.0153
1.18	-1.14	-0.0144	1.18	-1.14	-0.0144	1.18	-1.14	-0.0144
1.22	-1.11	-0.0137	1.22	-1.11	-0.0137	1.22	-1.11	-0.0137
1.27	-1.08	-0.0131	1.27	-1.08	-0.0131	1.27	-1.08	-0.0131
1.3	-1.04	-0.0126	1.3	-1.04	-0.0126	1.3	-1.04	-0.0126
1.34	-0.973	-0.012	1.34	-0.973	-0.012	1.34	-0.973	-0.012
1.39	-0.867	-0.0118	1.39	-0.867	-0.0118	1.39	-0.867	-0.0118
1.39	-0.85	-0.0118	1.39	-0.85	-0.0118	1.39	-0.85	-0.0118
1.39	-0.836	-0.0118	1.39	-0.836	-0.0118	1.39	-0.836	-0.0118
1.39	-0.819	-0.0118	1.39	-0.819	-0.0118	1.39	-0.819	-0.0118
1.39	-0.801	-0.0119	1.39	-0.801	-0.0119	1.39	-0.801	-0.0119
1.39	-0.783	-0.0119	1.39	-0.783	-0.0119	1.39	-0.783	-0.0119
1.39	-0.765	-0.012	1.39	-0.765	-0.012	1.39	-0.765	-0.012
1.39	-0.748	-0.0121	1.39	-0.748	-0.0121	1.39	-0.748	-0.0121
1.39	-0.73	-0.0122	1.39	-0.73	-0.0122	1.39	-0.73	-0.0122
1.39	-0.717	-0.0123	1.39	-0.717	-0.0123	1.39	-0.717	-0.0123
1.39	-0.699	-0.0124	1.39	-0.699	-0.0124	1.39	-0.699	-0.0124
1.39	-0.681	-0.0126	1.39	-0.681	-0.0126	1.39	-0.681	-0.0126
1.39	-0.664	-0.0128	1.39	-0.664	-0.0128	1.39	-0.664	-0.0128
1.34	-0.544	-0.0141	1.34	-0.544	-0.0141	1.34	-0.544	-0.0141
1.3	-0.438	-0.0161	1.3	-0.438	-0.0161	1.3	-0.438	-0.0161
1.27	-0.305	-0.0202	1.27	-0.305	-0.0202	1.27	-0.305	-0.0202
1.18	-0.173	-0.0253	1.18	-0.173	-0.0253	1.18	-0.173	-0.0253
1.14	-0.084	-0.0294	1.14	-0.084	-0.0294	1.14	-0.084	-0.0294
1.1	0.00447	-0.033	1.1	0.00447	-0.033	1.1	0.00447	-0.033
1.1	0.0487	-0.0345	1.1	0.0487	-0.0345	1.1	0.0487	-0.0345
1.1	0.0487	-0.0345	1.1	0.0487	-0.0345	1.1	0.0487	-0.0345
1.1	0.093	-0.0354	1.1	0.093	-0.0354	1.1	0.093	-0.0354
1.1	0.093	-0.0354	1.1	0.093	-0.0354	1.1	0.093	-0.0354
1.1	0.093	-0.0354	1.1	0.093	-0.0354	1.1	0.093	-0.0354
1.1	0.137	-0.0359	1.1	0.137	-0.0359	1.1	0.137	-0.0359
1.1	0.137	-0.0359	1.1	0.137	-0.0359	1.1	0.137	-0.0359
1.1	0.137	-0.0359	1.1	0.137	-0.0359	1.1	0.137	-0.0359
1.06	0.314	-0.0331	1.06	0.314	-0.0331	1.06	0.314	-0.0331
1.06	0.314	-0.0331	1.06	0.314	-0.0331	1.06	0.314	-0.0331
1.01	0.491	-0.0258	1.01	0.491	-0.0258	1.01	0.491	-0.0258
0.936	0.889	-0.0144	0.936	0.889	-0.0144	0.936	0.889	-0.0144
0.894	1.2	-0.0204	0.894	1.2	-0.0204	0.894	1.2	-0.0204
0.81	1.29	-0.026	0.81	1.29	-0.026	0.81	1.29	-0.026
0.642	1.38	-0.0342	0.642	1.38	-0.0342	0.642	1.38	-0.0342
0.606	1.42	-0.0356	0.606	1.42	-0.0356	0.606	1.42	-0.0356
0.564	1.42	-0.0362	0.564	1.42	-0.0362	0.564	1.42	-0.0362
0.522	1.42	-0.0366	0.522	1.42	-0.0366	0.522	1.42	-0.0366
-0.0542	1.64	-0.0168	-0.0542	1.64	-0.0168	-0.0542	1.64	-0.0168
-0.18	1.69	-0.0144	-0.18	1.69	-0.0144	-0.18	1.69	-0.0144
-0.222	1.69	-0.014	-0.222	1.69	-0.014	-0.222	1.69	-0.014
-0.264	1.69	-0.0137	-0.264	1.69	-0.0137	-0.264	1.69	-0.0137
-0.306	1.69	-0.0136	-0.306	1.69	-0.0136	-0.306	1.69	-0.0136
-0.348	1.69	-0.0136	-0.348	1.69	-0.0136	-0.348	1.69	-0.0136
-0.384	1.64	-0.0136	-0.384	1.64	-0.0136	-0.384	1.64	-0.0136
-0.967	1.42	-0.0125	-0.967	1.42	-0.0125	-0.967	1.42	-0.0125
-1.01	1.38	-0.0123	-1.01	1.38	-0.0123	-1.01	1.38	-0.0123
-1.04	1.38	-0.0123	-1.04	1.38	-0.0123	-1.04	1.38	-0.0123
-1.17	1.29	-0.013	-1.17	1.29	-0.013	-1.17	1.29	-0.013
-1.37	1.15	-0.0165	-1.37	1.15	-0.0165	-1.37	1.15	-0.0165
-1.42	1.15	-0.017	-1.42	1.15	-0.017	-1.42	1.15	-0.017
-1.46	1.11	-0.0179	-1.46	1.11	-0.0179	-1.46	1.11	-0.0179
-1.67	0.889	-0.0197	-1.67	0.889	-0.0197	-1.67	0.889	-0.0197
-1.7	0.845	-0.0192	-1.7	0.845	-0.0192	-1.7	0.845	-0.0192
-1.75	0.801	-0.0185	-1.75	0.801	-0.0185	-1.75	0.801	-0.0185
-1.75	0.757	-0.0178	-1.75	0.757	-0.0178	-1.75	0.757	-0.0178
-1.75	0.757	-0.0178	-1.75	0.757	-0.0178	-1.75	0.757	-0.0178
-1.75	0.757	-0.0178	-1.75	0.757	-0.0178	-1.75	0.757	-0.0178
-1.75	0.712	-0.017	-1.75	0.712	-0.017	-1.75	0.712	-0.017
-1.75	0.712	-0.0063	-1.75	0.712	-0.0063	-1.75	0.712	-0.0063
-1.7	0.624	-0.00443	-1.7	0.624	-0.00443	-1.7	0.624	-0.00443
-1.46	0.314	0.00339	-1.46	0.314	0.00339	-1.46	0.314	0.00339
-1.37	0.137	0.00542	-1.37	0.137	0.00542	-1.37	0.137	0.00542
-1.34	-0.0398	0.003	-1.34	-0.0398	0.003	-1.34	-0.0398	0.003
-1.34	-0.0398	0.003	-1.34	-0.0398	0.003	-1.34	-0.0398	0.003
-1.34	-0.084	0.00202	-1.34	-0.084	0.00202	-1.34	-0.084	0.00202
-1.34	-0.084	0.00202	-1.34	-0.084	0.00202	-1.34	-0.084	0.00202
-1.34	-0.084	0.00202	-1.34	-0.084	0.00202	-1.34	-0.084	0.00202
-1.34	-0.128	0.00111	-1.34	-0.128	0.00111	-1.34	-0.128	0.00111
-1.34	-0.128	0.00111	-1.34	-0.128	0.00111	-1.34	-0.128	0.00111
-1.34	-0.128	0.00111	-1.34	-0.128	0.00111	-1.34	-0.128	0.00111
-1.34	-0.173	0.000376	-1.34	-0.173	0.000376	-1.34	-0.173	0.000376
-1.34	-0.173	0.000376	-1.34	-0.173	0.000376	-1.34	-0.173	0.000376
-1.34	-0.305	-0.000413	-1.34	-0.305	-0.000413	-1.34	-0.305	-0.000413
-1.34	-0.305	-0.000413	-1.34	-0.305	-0.000413	-1.34	-0.305	-0.000413
-1.34	-0.305	-0.000413	-1.34	-0.305	-0.000413	-1.34	-0.305	-0.000413
-1.37	-0.438	0.000126	-1.37	-0.438	0.000126	-1.37	-0.438	0.000126
-1.37	-0.482	0.000684	-1.37	-0.482	0.000684	-1.37	-0.482	0.000684
-1.37	-0.491	0.000798	-1.37	-0.491	0.000798	-1.37	-0.491	0.000798
-1.37	-0.509	0.00102	-1.37	-0.509	0.00102	-1.37	-0.509	0.00102
-1.3	-0.646	0.00352	-1.3	-0.646	0.00352	-1.3	-0.646	0.00352
-1.25	-0.699	0.00395	-1.25	-0.699	0.00395	-1.25	-0.699	0.00395
-1.17	-0.801	0.00306	-1.17	-0.801	0.00306	-1.17	-0.801	0.00306
-1.09	-0.885	0.000863	-1.09	-0.885	0.000863	-1.09	-0.885	0.000863
-0.714	-1.43	-0.00318	-0.714	-1.43	-0.00318	-0.714	-1.43	-0.00318
-0.678	-1.47	-0.00312	-0.678	-1.47	-0.00312	-0.678	-1.47	-0.00312
-0.0962	-1.69	0.000714	-0.0962	-1.69	0.000714	-0.0962	-1.69	0.000714
0.108	-1.76	0.00371	0.108	-1.76	0.00371	0.108	-1.76	0.00371
0.234	-1.79	0.004	0.234	-1.79	0.004	0.234	-1.79	0.004
0.276	-1.79	0.00381	0.276	-1.79	0.00381	0.276	-1.79	0.00381
0.972	-1.26	-0.00883	0.972	-1.26	-0.00883	0.972	-1.26	-0.00883
1.18	-1.12	-0.0047	1.18	-1.12	-0.0047	1.18	-1.12	-0.0047
1.27	-1.04	-0.0031	1.27	-1.04	-0.0031	1.27	-1.04	-0.0031
1.3	-0.987	-0.00249	1.3	-0.987	-0.00249	1.3	-0.987	-0.00249
1.34	-0.92	-0.00206	1.34	-0.92	-0.00206	1.34	-0.92	-0.00206
1.39	-0.801	-0.00198	1.39	-0.801	-0.00198	1.39	-0.801	-0.00198
1.39	-0.783	-0.00199	1.39	-0.783	-0.00199	1.39	-0.783	-0.00199
1.39	-0.765	-0.00202	1.39	-0.765	-0.00202	1.39	-0.765	-0.00202
1.39	-0.748	-0.00206	1.39	-0.748	-0.00206	1.39	-0.748	-0.00206
1.39	-0.73	-0.00212	1.39	-0.73	-0.00212	1.39	-0.73	-0.00212
1.34	-0.58	-0.00281	1.34	-0.58	-0.00281	1.34	-0.58	-0.00281
1.3	-0.438	-0.00485	1.3	-0.438	-0.00485	1.3	-0.438	-0.00485
1.27	-0.35	-0.00687	1.27	-0.35	-0.00687	1.27	-0.35	-0.00687
1.22	-0.261	-0.00957	1.22	-0.261	-0.00957	1.22	-0.261	-0.00957
1.18	-0.173	-0.013	1.18	-0.173	-0.013	1.18	-0.173	-0.013
1.14	-0.084	-0.0169	1.14	-0.084	-0.0169	1.14	-0.084	-0.0169
1.1	0.0487	-0.0221	1.1	0.0487	-0.0221	1.1	0.0487	-0.0221
1.1	0.0487	-0.0221	1.1	0.0487	-0.0221	1.1	0.0487	-0.0221
1.1	0.093	-0.0233	1.1	0.093	-0.0233	1.1	0.093	-0.0233
1.1	0.093	-0.0233	1.1	0.093	-0.0233	1.1	0.093	-0.0233
1.1	0.093	-0.0233	1.1	0.093	-0.0233	1.1	0.093	-0.0233
1.06	0.226	-0.023	1.06	0.226	-0.023	1.06	0.226	-0.023
1.06	0.226	-0.023	1.06	0.226	-0.023	1.06	0.226	-0.023
1.06	0.226	-0.023	1.06	0.226	-0.023	1.06	0.226	-0.023
1.06	0.27	-0.0223	1.06	0.27	-0.0223	1.06	0.27	-0.0223
1.01	0.447	-0.0156	1.01	0.447	-0.0156	1.01	0.447	-0.0156
0.936	0.845	-0.00492	0.936	0.845	-0.00492	0.936	0.845	-0.00492
0.894	1.2	-0.0134	0.894	1.2	-0.0134	0.894	1.2	-0.0134
0.852	1.24	-0.0164	0.852	1.24	-0.0164	0.852	1.24	-0.0164
0.81	1.29	-0.0196	0.81	1.29	-0.0196	0.81	1.29	-0.0196
0.642	1.38	-0.0282	0.642	1.38	-0.0282	0.642	1.38	-0.0282
0.606	1.42	-0.0298	0.606	1.42	-0.0298	0.606	1.42	-0.0298
0.564	1.42	-0.0304	0.564	1.42	-0.0304	0.564	1.42	-0.0304
0.522	1.42	-0.0307	0.522	1.42	-0.0307	0.522	1.42	-0.0307
0.48	1.46	-0.0308	0.48	1.46	-0.0308	0.48	1.46	-0.0308
0.15	1.6	-0.0181	0.15	1.6	-0.0181	0.15	1.6	-0.0181
-0.0962	1.64	-0.00827	-0.0962	1.64	-0.00827	-0.0962	1.64	-0.00827
-0.18	1.69	-0.00677	-0.18	1.69	-0.00677	-0.18	1.69	-0.00677
-0.222	1.69	-0.00614	-0.222	1.69	-0.00614	-0.222	1.69	-0.00614
-0.264	1.69	-0.00569	-0.264	1.69	-0.00569	-0.264	1.69	-0.00569
-0.306	1.69	-0.00538	-0.306	1.69	-0.00538	-0.306	1.69	-0.00538
-0.348	1.69	-0.0052	-0.348	1.69	-0.0052	-0.348	1.69	-0.0052
-0.384	1.64	-0.00478	-0.384	1.64	-0.00478	-0.384	1.64	-0.00478
-0.967	1.42	-0.00113	-0.967	1.42	-0.00113	-0.967	1.42	-0.00113
-1.01	1.38	-0.000642	-1.01	1.38	-0.000642	-1.01	1.38	-0.000642
-1.04	1.38	-0.000726	-1.04	1.38	-0.000726	-1.04	1.38	-0.000726
-1.09	1.38	-0.000891	-1.09	1.38	-0.000891	-1.09	1.38	-0.000891
-1.17	1.29	-0.00111	-1.17	1.29	-0.00111	-1.17	1.29	-0.00111
-1.25	1.24	-0.00223	-1.25	1.24	-0.00223	-1.25	1.24	-0.00223
-1.37	1.15	-0.00462	-1.37	1.15	-0.00462	-1.37	1.15	-0.00462
-1.42	1.15	-0.00533	-1.42	1.15	-0.00533	-1.42	1.15	-0.00533
-1.46	1.11	-0.0063	-1.46	1.11	-0.0063	-1.46	1.11	-0.0063
-1.5	1.07	-0.00717	-1.5	1.07	-0.00717	-1.5	1.07	-0.00717
-1.67	0.889	-0.00862	-1.67	0.889	-0.00862	-1.67	0.889	-0.00862
-1.7	0.845	-0.00833	-1.7	0.845	-0.00833	-1.7	0.845	-0.00833
-1.75	0.757	-0.00712	-1.75	0.757	-0.00712	-1.75	0.757	-0.00712
-1.75	0.757	-0.00712	-1.75	0.757	-0.00712	-1.75	0.757	-0.00712
-1.75	0.757	-0.00712	-1.75	0.757	-0.00712	-1.75	0.757	-0.00712
-1.75	0.757	0.000994	-1.75	0.757	0.000994	-1.75	0.757	0.000994
-1.7	0.624	0.00386	-1.7	0.624	0.00386	-1.7	0.624	0.00386
-1.67	0.58	0.00506	-1.67	0.58	0.00506	-1.67	0.58	0.00506
-1.46	0.314	0.0128	-1.46	0.314	0.0128	-1.46	0.314	0.0128
-1.37	0.137	0.0151	-1.37	0.137	0.0151	-1.37	0.137	0.0151
-1.34	0.0487	0.0147	-1.34	0.0487	0.0147	-1.34	0.0487	0.0147
-1.34	0.0487	0.0147	-1.34	0.0487	0.0147	-1.34	0.0487	0.0147
-1.3	-0.084	0.0127	-1.3	-0.084	0.0127	-1.3	-0.084	0.0127
-1.3	-0.128	0.0118	-1.3	-0.128	0.0118	-1.3	-0.128	0.0118
-1.3	-0.128	0.0118	-1.3	-0.128	0.0118	-1.3	-0.128	0.0118
-1.3	-0.173	0.0111	-1.3	-0.173	0.0111	-1.3	-0.173	0.0111
-1.3	-0.173	0.0111	-1.3	-0.173	0.0111	-1.3	-0.173	0.0111
-1.3	-0.217	0.0106	-1.3	-0.217	0.0106	-1.3	-0.217	0.0106
-1.3	-0.217	0.0106	-1.3	-0.217	0.0106	-1.3	-0.217	0.0106
-1.3	-0.217	0.0106	-1.3	-0.217	0.0106	-1.3	-0.217	0.0106
-1.3	-0.261	0.0104	-1.3	-0.261	0.0104	-1.3	-0.261	0.0104
-1.3	-0.261	0.0104	-1.3	-0.261	0.0104	-1.3	-0.261	0.0104
-1.3	-0.305	0.0104	-1.3	-0.305	0.0104	-1.3	-0.305	0.0104
-1.3	-0.305	0.0104	-1.3	-0.305	0.0104	-1.3	-0.305	0.0104
-1.34	-0.438	0.0106	-1.34	-0.438	0.0106	-1.34	-0.438	0.0106
-1.34	-0.438	0.0106	-1.34	-0.438	0.0106	-1.34	-0.438	0.0106
-1.34	-0.482	0.0112	-1.34	-0.482	0.0112	-1.34	-0.482	0.0112
-1.34	-0.491	0.0113	-1.34	-0.491	0.0113	-1.34	-0.491	0.0113
-1.34	-0.509	0.0115	-1.34	-0.509	0.0115	-1.34	-0.509	0.0115
-1.34	-0.527	0.0117	-1.34	-0.527	0.0117	-1.34	-0.527	0.0117
-1.34	-0.544	0.0119	-1.34	-0.544	0.0119	-1.34	-0.544	0.0119
-1.34	-0.562	0.012	-1.34	-0.562	0.012	-1.34	-0.562	0.012
-1.34	-0.58	0.0122	-1.34	-0.58	0.0122	-1.34	-0.58	0.0122
-1.3	-0.628	0.0134	-1.3	-0.628	0.0134	-1.3	-0.628	0.0134
-1.25	-0.681	0.0142	-1.25	-0.681	0.0142	-1.25	-0.681	0.0142
-1.21	-0.73	0.0143	-1.21	-0.73	0.0143	-1.21	-0.73	0.0143
-1.17	-0.783	0.0137	-1.17	-0.783	0.0137	-1.17	-0.783	0.0137
-1.13	-0.836	0.0126	-1.13	-0.836	0.0126	-1.13	-0.836	0.0126
-0.714	-1.45	0.0038	-0.714	-1.45	0.0038	-0.714	-1.45	0.0038
-0.678	-1.47	0.00392	-0.678	-1.47	0.00392	-0.678	-1.47	0.00392
-0.636	-1.49	0.00405	-0.636	-1.49	0.00405	-0.636	-1.49	0.00405
-0.594	-1.5	0.00417	-0.594	-1.5	0.00417	-0.594	-1.5	0.00417
-0.552	-1.52	0.00421	-0.552	-1.52	0.00421	-0.552	-1.52	0.00421
-0.51	-1.54	0.00425	-0.51	-1.54	0.00425	-0.51	-1.54	0.00425
-0.468	-1.55	0.00431	-0.468	-1.55	0.00431	-0.468	-1.55	0.00431
-0.426	-1.57	0.00443	-0.426	-1.57	0.00443	-0.426	-1.57	0.00443
-0.384	-1.59	0.00462	-0.384	-1.59	0.00462	-0.384	-1.59	0.00462
-0.0542	-1.71	0.00918	-0.0542	-1.71	0.00918	-0.0542	-1.71	0.00918
0.15	-1.77	0.0111	0.15	-1.77	0.0111	0.15	-1.77	0.0111
0.234	-1.79	0.0108	0.234	-1.79	0.0108	0.234	-1.79	0.0108
0.936	-1.26	-0.00222	0.936	-1.26	-0.00222	0.936	-1.26	-0.00222
1.1	-1.14	0.0016	1.1	-1.14	0.0016	1.1	-1.14	0.0016
1.14	-1.11	0.00263	1.14	-1.11	0.00263	1.14	-1.11	0.00263
1.18	-1.08	0.00341	1.18	-1.08	0.00341	1.18	-1.08	0.00341
1.22	-1.04	0.0041	1.22	-1.04	0.0041	1.22	-1.04	0.0041
1.27	-1	0.00458	1.27	-1	0.00458	1.27	-1	0.00458
1.3	-0.938	0.00525	1.3	-0.938	0.00525	1.3	-0.938	0.00525
1.34	-0.836	0.00566	1.34	-0.836	0.00566	1.34	-0.836	0.00566
1.34	-0.819	0.00574	1.34	-0.819	0.00574	1.34	-0.819	0.00574
1.34	-0.801	0.0058	1.34	-0.801	0.0058	1.34	-0.801	0.0058
1.34	-0.783	0.00585	1.34	-0.783	0.00585	1.34	-0.783	0.00585
1.34	-0.765	0.00588	1.34	-0.765	0.00588	1.34	-0.765	0.00588
1.34	-0.748	0.00589	1.34	-0.748	0.00589	1.34	-0.748	0.00589
1.34	-0.73	0.00588	1.34	-0.73	0.00588	1.34	-0.73	0.00588
1.34	-0.717	0.00586	1.34	-0.717	0.00586	1.34	-0.717	0.00586
1.34	-0.699	0.00581	1.34	-0.699	0.00581	1.34	-0.699	0.00581
1.3	-0.509	0.0048	1.3	-0.509	0.0048	1.3	-0.509	0.0048
1.27	-0.394	0.00298	1.27	-0.394	0.00298	1.27	-0.394	0.00298
1.22	-0.305	0.00103	1.22	-0.305	0.00103	1.22	-0.305	0.00103
1.18	-0.217	-0.0018	1.18	-0.217	-0.0018	1.18	-0.217	-0.0018
1.14	-0.128	-0.00536	1.14	-0.128	-0.00536	1.14	-0.128	-0.00536
1.1	0.00447	-0.0112	1.1	0.00447	-0.0112	1.1	0.00447	-0.0112
1.06	0.137	-0.014	1.06	0.137	-0.014	1.06	0.137	-0.014
1.06	0.137	-0.014	1.06	0.137	-0.014	1.06	0.137	-0.014
1.06	0.137	-0.014	1.06	0.137	-0.014	1.06	0.137	-0.014
1.06	0.181	-0.0142	1.06	0.181	-0.0142	1.06	0.181	-0.0142
1.06	0.181	-0.0142	1.06	0.181	-0.0142	1.06	0.181	-0.0142
1.06	0.226	-0.0139	1.06	0.226	-0.0139	1.06	0.226	-0.0139
1.06	0.226	-0.0139	1.06	0.226	-0.0139	1.06	0.226	-0.0139
1.06	0.226	-0.0139	1.06	0.226	-0.0139	1.06	0.226	-0.0139
1.01	0.447	-0.00662	1.01	0.447	-0.00662	1.01	0.447	-0.00662
0.936	0.757	0.0026	0.936	0.757	0.0026	0.936	0.757	0.0026
0.894	1.15	-0.0065	0.894	1.15	-0.0065	0.894	1.15	-0.0065
0.852	1.24	-0.0113	0.852	1.24	-0.0113	0.852	1.24	-0.0113
0.768	1.33	-0.0178	0.768	1.33	-0.0178	0.768	1.33	-0.0178
0.606	1.42	-0.0252	0.606	1.42	-0.0252	0.606	1.42	-0.0252
0.564	1.42	-0.0258	0.564	1.42	-0.0258	0.564	1.42	-0.0258
0.108	1.6	-0.0111	0.108	1.6	-0.0111	0.108	1.6	-0.0111
-0.0962	1.64	-0.00274	-0.0962	1.64	-0.00274	-0.0962	1.64	-0.00274
-0.18	1.69	-0.00109	-0.18	1.69	-0.00109	-0.18	1.69	-0.00109
-0.222	1.69	-0.00031	-0.222	1.69	-0.00031	-0.222	1.69	-0.00031
-0.264	1.69	0.00029	-0.264	1.69	0.00029	-0.264	1.69	0.00029
-0.306	1.69	0.000737	-0.306	1.69	0.000737	-0.306	1.69	0.000737
-0.348	1.69	0.00106	-0.348	1.69	0.00106	-0.348	1.69	0.00106
-0.967	1.42	0.00746	-0.967	1.42	0.00746	-0.967	1.42	0.00746
-1.01	1.38	0.00817	-1.01	1.38	0.00817	-1.01	1.38	0.00817
-1.04	1.38	0.00804	-1.04	1.38	0.00804	-1.04	1.38	0.00804
-1.17	1.29	0.00791	-1.17	1.29	0.00791	-1.17	1.29	0.00791
-1.25	1.24	0.0068	-1.25	1.24	0.0068	-1.25	1.24	0.0068
-1.42	1.15	0.00354	-1.42	1.15	0.00354	-1.42	1.15	0.00354
-1.46	1.11	0.00256	-1.46	1.11	0.00256	-1.46	1.11	0.00256
-1.5	1.07	0.00165	-1.5	1.07	0.00165	-1.5	1.07	0.00165
-1.67	0.889	-0.000219	-1.67	0.889	-0.000219	-1.67	0.889	-0.000219
-1.7	0.845	-5.49e-05	-1.7	0.845	-5.49e-05	-1.7	0.845	-5.49e-05
-1.75	0.757	0.000994	-1.75	0.757	0.000994	-1.75	0.757	0.000994
-1.7	0.668	0.0141	-1.7	0.668	0.0141	-1.7	0.668	0.0141
-1.67	0.624	0.0154	-1.67	0.624	0.0154	-1.67	0.624	0.0154
-1.37	0.226	0.0284	-1.37	0.226	0.0284	-1.37	0.226	0.0284
-1.34	0.093	0.0287	-1.34	0.093	0.0287	-1.34	0.093	0.0287
-1.3	-0.0398	0.0275	-1.3	-0.0398	0.0275	-1.3	-0.0398	0.0275
-1.3	-0.0398	0.0275	-1.3	-0.0398	0.0275	-1.3	-0.0398	0.0275
-1.3	-0.084	0.0265	-1.3	-0.084	0.0265	-1.3	-0.084	0.0265
-1.3	-0.084	0.0265	-1.3	-0.084	0.0265	-1.3	-0.084	0.0265
-1.3	-0.084	0.0265	-1.3	-0.084	0.0265	-1.3	-0.084	0.0265
-1.3	-0.128	0.0256	-1.3	-0.128	0.0256	-1.3	-0.128	0.0256
-1.3	-0.128	0.0256	-1.3	-0.128	0.0256	-1.3	-0.128	0.0256
-1.3	-0.128	0.0256	-1.3	-0.128	0.0256	-1.3	-0.128	0.0256
-1.3	-0.173	0.025	-1.3	-0.173	0.025	-1.3	-0.173	0.025
-1.3	-0.173	0.025	-1.3	-0.173	0.025	-1.3	-0.173	0.025
-1.34	-0.491	0.0246	-1.34	-0.491	0.0246	-1.34	-0.491	0.0246
-1.34	-0.509	0.0248	-1.34	-0.509	0.0248	-1.34	-0.509	0.0248
-1.34	-0.527	0.025	-1.34	-0.527	0.025	-1.34	-0.527	0.025
-1.34	-0.544	0.0251	-1.34	-0.544	0.0251	-1.34	-0.544	0.0251
-1.3	-0.628	0.0269	-1.3	-0.628	0.0269	-1.3	-0.628	0.0269
-1.09	-0.867	0.0257	-1.09	-0.867	0.0257	-1.09	-0.867	0.0257
-0.714	-1.45	0.0132	-0.714	-1.45	0.0132	-0.714	-1.45	0.0132
-0.678	-1.49	0.013	-0.678	-1.49	0.013	-0.678	-1.49	0.013
-0.306	-1.62	0.0152	-0.306	-1.62	0.0152	-0.306	-1.62	0.0152
0.0238	-1.74	0.0198	0.0238	-1.74	0.0198	0.0238	-1.74	0.0198
0.15	-1.77	0.0201	0.15	-1.77	0.0201	0.15	-1.77	0.0201
0.192	-1.77	0.02	0.192	-1.77	0.02	0.192	-1.77	0.02
0.81	-1.33	0.00539	0.81	-1.33	0.00539	0.81	-1.33	0.00539
1.1	-1.11	0.0122	1.1	-1.11	0.0122	1.1	-1.11	0.0122
1.14	-1.08	0.0131	1.14	-1.08	0.0131	1.14	-1.08	0.0131
1.18	-1.04	0.0139	1.18	-1.04	0.0139	1.18	-1.04	0.0139
1.22	-1	0.0144	1.22	-1	0.0144	1.22	-1	0.0144
1.27	-0.938	0.0152	1.27	-0.938	0.0152	1.27	-0.938	0.0152
1.3	-0.85	0.0157	1.3	-0.85	0.0157	1.3	-0.85	0.0157
1.34	-0.765	0.0155	1.34	-0.765	0.0155	1.34	-0.765	0.0155
1.34	-0.748	0.0155	1.34	-0.748	0.0155	1.34	-0.748	0.0155
1.3	-0.562	0.0158	1.3	-0.562	0.0158	1.3	-0.562	0.0158
1.27	-0.438	0.0148	1.27	-0.438	0.0148	1.27	-0.438	0.0148
1.22	-0.305	0.0121	1.22	-0.305	0.0121	1.22	-0.305	0.0121
1.18	-0.217	0.00967	1.18	-0.217	0.00967	1.18	-0.217	0.00967
1.14	-0.128	0.00647	1.14	-0.128	0.00647	1.14	-0.128	0.00647
1.14	-0.128	0.00647	1.14	-0.128	0.00647	1.14	-0.128	0.00647
1.1	0.00447	0.000859	1.1	0.00447	0.000859	1.1	0.00447	0.000859
1.06	0.137	-0.00167	1.06	0.137	-0.00167	1.06	0.137	-0.00167
1.06	0.137	-0.00167	1.06	0.137	-0.00167	1.06	0.137	-0.00167
1.06	0.137	-0.00167	1.06	0.137	-0.00167	1.06	0.137	-0.00167
1.06	0.181	-0.0019	1.06	0.181	-0.0019	1.06	0.181	-0.0019
1.06	0.181	-0.0019	1.06	0.181	-0.0019	1.06	0.181	-0.0019
1.06	0.226	-0.00165	1.06	0.226	-0.00165	1.06	0.226	-0.00165
1.06	0.226	-0.00165	1.06	0.226	-0.00165	1.06	0.226	-0.00165
1.01	0.314	0.00181	1.01	0.314	0.00181	1.01	0.314	0.00181
1.01	0.358	0.003	1.01	0.358	0.003	1.01	0.358	0.003
1.01	0.358	0.003	1.01	0.358	0.003	1.01	0.358	0.003
1.01	0.358	0.003	1.01	0.358	0.003	1.01	0.358	0.003
1.01	0.403	0.00425	1.01	0.403	0.00425	1.01	0.403	0.00425
1.01	0.403	0.00425	1.01	0.403	0.00425	1.01	0.403	0.00425
0.972	0.491	0.00874	0.972	0.491	0.00874	0.972	0.491	0.00874
0.894	0.889	0.0109	0.894	0.889	0.0109	0.894	0.889	0.0109
0.894	0.934	0.00954	0.894	0.934	0.00954	0.894	0.934	0.00954
0.894	0.934	0.00954	0.894	0.934	0.00954	0.894	0.934	0.00954
0.894	0.978	0.00802	0.894	0.978	0.00802	0.894	0.978	0.00802
0.894	0.978	0.00802	0.894	0.978	0.00802	0.894	0.978	0.00802
0.894	0.978	0.00802	0.894	0.978	0.00802	0.894	0.978	0.00802
0.894	1.02	0.00637	0.894	1.02	0.00637	0.894	1.02	0.00637
0.894	1.07	0.00462	0.894	1.07	0.00462	0.894	1.07	0.00462
0.894	1.11	0.00281	0.894	1.11	0.00281	0.894	1.11	0.00281
0.894	1.11	0.00281	0.894	1.11	0.00281	0.894	1.11	0.00281
0.894	1.15	0.000968	0.894	1.15	0.000968	0.894	1.15	0.000968
0.894	1.15	0.000968	0.894	1.15	0.000968	0.894	1.15	0.000968
0.894	1.15	0.000968	0.894	1.15	0.000968	0.894	1.15	0.000968
0.852	1.24	-0.00419	0.852	1.24	-0.00419	0.852	1.24	-0.00419
0.768	1.33	-0.0111	0.768	1.33	-0.0111	0.768	1.33	-0.0111
0.684	1.38	-0.0156	0.684	1.38	-0.0156	0.684	1.38	-0.0156
0.606	1.42	-0.0187	0.606	1.42	-0.0187	0.606	1.42	-0.0187
0.564	1.42	-0.0193	0.564	1.42	-0.0193	0.564	1.42	-0.0193
0.0238	1.64	-0.000568	0.0238	1.64	-0.000568	0.0238	1.64	-0.000568
-0.0962	1.64	0.00454	-0.0962	1.64	0.00454	-0.0962	1.64	0.00454
-0.18	1.69	0.00639	-0.18	1.69	0.00639	-0.18	1.69	0.00639
-0.222	1.69	0.00737	-0.222	1.69	0.00737	-0.222	1.69	0.00737
-0.264	1.69	0.00817	-0.264	1.69	0.00817	-0.264	1.69	0.00817
-0.306	1.69	0.00882	-0.306	1.69	0.00882	-0.306	1.69	0.00882
-0.348	1.64	0.0101	-0.348	1.64	0.0101	-0.348	1.64	0.0101
-0.384	1.64	0.0105	-0.384	1.64	0.0105	-0.384	1.64	0.0105
-0.841	1.46	0.0174	-0.841	1.46	0.0174	-0.841	1.46	0.0174
-0.883	1.42	0.0188	-0.883	1.42	0.0188	-0.883	1.42	0.0188
-0.925	1.42	0.0189	-0.925	1.42	0.0189	-0.925	1.42	0.0189
-0.967	1.42	0.0189	-0.967	1.42	0.0189	-0.967	1.42	0.0189
-1.01	1.38	0.02	-1.01	1.38	0.02	-1.01	1.38	0.02
-1.04	1.38	0.0198	-1.04	1.38	0.0198	-1.04	1.38	0.0198
-1.13	1.33	0.0199	-1.13	1.33	0.0199	-1.13	1.33	0.0199
-1.21	1.29	0.0193	-1.21	1.29	0.0193	-1.21	1.29	0.0193
-1.3	1.2	0.0183	-1.3	1.2	0.0183	-1.3	1.2	0.0183
-1.37	1.15	0.0165	-1.37	1.15	0.0165	-1.37	1.15	0.0165
-1.42	1.15	0.0155	-1.42	1.15	0.0155	-1.42	1.15	0.0155
-1.46	1.11	0.0145	-1.46	1.11	0.0145	-1.46	1.11	0.0145
-1.5	1.07	0.0135	-1.5	1.07	0.0135	-1.5	1.07	0.0135
-1.67	0.889	0.0111	-1.67	0.889	0.0111	-1.67	0.889	0.0111
-1.7	0.845	0.0111	-1.7	0.845	0.0111	-1.7	0.845	0.0111
-1.7	0.845	0.0111	-1.7	0.845	0.0111	-1.7	0.845	0.0111
-1.7	0.801	0.0117	-1.7	0.801	0.0117	-1.7	0.801	0.0117
-1.7	0.801	0.0117	-1.7	0.801	0.0117	-1.7	0.801	0.0117
-1.7	0.757	0.0124	-1.7	0.757	0.0124	-1.7	0.757	0.0124
-1.7	0.757	0.0124	-1.7	0.757	0.0124	-1.7	0.757	0.0124
-1.7	0.757	0.0124	-1.7	0.757	0.0124	-1.7	0.757	0.0124
-1.7	0.712	0.0132	-1.7	0.712	0.0132	-1.7	0.712	0.0132
-1.7	0.712	0.0132	-1.7	0.712	0.0132	-1.7	0.712	0.0132
-1.7	0.668	0.0141	-1.7	0.668	0.0141	-1.7	0.668	0.0141
-1.7	0.668	0.0141	-1.7	0.668	0.0141	-1.7	0.668	0.0141
-1.7	0.668	0.0253	-1.7	0.668	0.0253	-1.7	0.668	0.0253
-1.67	0.624	0.0268	-1.67	0.624	0.0268	-1.67	0.624	0.0268
-1.34	0.137	0.0426	-1.34	0.137	0.0426	-1.34	0.137	0.0426
-1.3	0.093	0.0439	-1.3	0.093	0.0439	-1.3	0.093	0.0439
-1.3	0.0487	0.0432	-1.3	0.0487	0.0432	-1.3	0.0487	0.0432
-1.3	0.00447	0.0423	-1.3	0.00447	0.0423	-1.3	0.00447	0.0423
-1.3	0.00447	0.0423	-1.3	0.00447	0.0423	-1.3	0.00447	0.0423
-1.25	-0.084	0.0424	-1.25	-0.084	0.0424	-1.25	-0.084	0.0424
-1.25	-0.128	0.0417	-1.25	-0.128	0.0417	-1.25	-0.128	0.0417
-1.25	-0.128	0.0417	-1.25	-0.128	0.0417	-1.25	-0.128	0.0417
-1.25	-0.128	0.0417	-1.25	-0.128	0.0417	-1.25	-0.128	0.0417
-1.25	-0.173	0.0411	-1.25	-0.173	0.0411	-1.25	-0.173	0.0411
-1.25	-0.173	0.0411	-1.25	-0.173	0.0411	-1.25	-0.173	0.0411
-1.25	-0.217	0.0407	-1.25	-0.217	0.0407	-1.25	-0.217	0.0407
-1.25	-0.217	0.0407	-1.25	-0.217	0.0407	-1.25	-0.217	0.0407
-1.25	-0.217	0.0407	-1.25	-0.217	0.0407	-1.25	-0.217	0.0407
-1.25	-0.261	0.0406	-1.25	-0.261	0.0406	-1.25	-0.261	0.0406
-1.25	-0.261	0.0406	-1.25	-0.261	0.0406	-1.25	-0.261	0.0406
-1.25	-0.305	0.0407	-1.25	-0.305	0.0407	-1.25	-0.305	0.0407
-1.3	-0.438	0.0397	-1.3	-0.438	0.0397	-1.3	-0.438	0.0397
-1.3	-0.482	0.0401	-1.3	-0.482	0.0401	-1.3	-0.482	0.0401
-1.3	-0.491	0.0401	-1.3	-0.491	0.0401	-1.3	-0.491	0.0401
-1.3	-0.509	0.0403	-1.3	-0.509	0.0403	-1.3	-0.509	0.0403
-1.3	-0.527	0.0404	-1.3	-0.527	0.0404	-1.3	-0.527	0.0404
-1.3	-0.544	0.0405	-1.3	-0.544	0.0405	-1.3	-0.544	0.0405
-1.3	-0.562	0.0405	-1.3	-0.562	0.0405	-1.3	-0.562	0.0405
-1.3	-0.58	0.0405	-1.3	-0.58	0.0405	-1.3	-0.58	0.0405
-1.3	-0.593	0.0405	-1.3	-0.593	0.0405	-1.3	-0.593	0.0405
-1.25	-0.664	0.0418	-1.25	-0.664	0.0418	-1.25	-0.664	0.0418
-1.21	-0.717	0.0424	-1.21	-0.717	0.0424	-1.21	-0.717	0.0424
-1.13	-0.819	0.0412	-1.13	-0.819	0.0412	-1.13	-0.819	0.0412
-1.09	-0.867	0.0397	-1.09	-0.867	0.0397	-1.09	-0.867	0.0397
-0.757	-1.42	0.023	-0.757	-1.42	0.023	-0.757	-1.42	0.023
-0.714	-1.47	0.0223	-0.714	-1.47	0.0223	-0.714	-1.47	0.0223
-0.678	-1.49	0.0223	-0.678	-1.49	0.0223	-0.678	-1.49	0.0223
-0.636	-1.5	0.0225	-0.636	-1.5	0.0225	-0.636	-1.5	0.0225
-0.594	-1.52	0.0226	-0.594	-1.52	0.0226	-0.594	-1.52	0.0226
-0.552	-1.54	0.0227	-0.552	-1.54	0.0227	-0.552	-1.54	0.0227
-0.51	-1.55	0.0229	-0.51	-1.55	0.0229	-0.51	-1.55	0.0229
-0.468	-1.57	0.0231	-0.468	-1.57	0.0231	-0.468	-1.57	0.0231
-0.384	-1.61	0.0238	-0.384	-1.61	0.0238	-0.384	-1.61	0.0238
-0.138	-1.69	0.0273	-0.138	-1.69	0.0273	-0.138	-1.69	0.0273
0.0659	-1.76	0.0289	0.0659	-1.76	0.0289	0.0659	-1.76	0.0289
0.15	-1.77	0.0286	0.15	-1.77	0.0286	0.15	-1.77	0.0286
0.192	-1.76	0.0286	0.192	-1.76	0.0286	0.192	-1.76	0.0286
0.81	-1.31	0.0142	0.81	-1.31	0.0142	0.81	-1.31	0.0142
0.852	-1.28	0.0151	0.852	-1.28	0.0151	0.852	-1.28	0.0151
0.894	-1.24	0.0163	0.894	-1.24	0.0163	0.894	-1.24	0.0163
0.936	-1.21	0.0175	0.936	-1.21	0.0175	0.936	-1.21	0.0175
1.01	-1.14	0.0205	1.01	-1.14	0.0205	1.01	-1.14	0.0205
1.06	-1.11	0.0219	1.06	-1.11	0.0219	1.06	-1.11	0.0219
1.1	-1.08	0.0229	1.1	-1.08	0.0229	1.1	-1.08	0.0229
1.14	-1.04	0.0238	1.14	-1.04	0.0238	1.14	-1.04	0.0238
1.22	-0.956	0.0249	1.22	-0.956	0.0249	1.22	-0.956	0.0249
1.27	-0.885	0.0254	1.27	-0.885	0.0254	1.27	-0.885	0.0254
1.3	-0.801	0.0255	1.3	-0.801	0.0255	1.3	-0.801	0.0255
1.3	-0.783	0.0256	1.3	-0.783	0.0256	1.3	-0.783	0.0256
1.3	-0.765	0.0257	1.3	-0.765	0.0257	1.3	-0.765	0.0257
1.3	-0.748	0.0258	1.3	-0.748	0.0258	1.3	-0.748	0.0258
1.3	-0.73	0.0259	1.3	-0.73	0.0259	1.3	-0.73	0.0259
1.3	-0.717	0.0259	1.3	-0.717	0.0259	1.3	-0.717	0.0259
1.27	-0.482	0.0257	1.27	-0.482	0.0257	1.27	-0.482	0.0257
1.27	-0.438	0.0249	1.27	-0.438	0.0249	1.27	-0.438	0.0249
1.22	-0.35	0.0242	1.22	-0.35	0.0242	1.22	-0.35	0.0242
1.18	-0.261	0.0227	1.18	-0.261	0.0227	1.18	-0.261	0.0227
1.14	-0.128	0.0178	1.14	-0.128	0.0178	1.14	-0.128	0.0178
1.1	-0.0398	0.0148	1.1	-0.0398	0.0148	1.1	-0.0398	0.0148
1.1	0.00447	0.0126	1.1	0.00447	0.0126	1.1	0.00447	0.0126
1.06	0.137	0.0105	1.06	0.137	0.0105	1.06	0.137	0.0105
1.06	0.137	0.0105	1.06	0.137	0.0105	1.06	0.137	0.0105
1.06	0.181	0.0103	1.06	0.181	0.0103	1.06	0.181	0.0103
1.06	0.181	0.0103	1.06	0.181	0.0103	1.06	0.181	0.0103
1.06	0.226	0.0106	1.06	0.226	0.0106	1.06	0.226	0.0106
1.06	0.226	0.0106	1.06	0.226	0.0106	1.06	0.226	0.0106
1.01	0.314	0.0145	1.01	0.314	0.0145	1.01	0.314	0.0145
0.972	0.447	0.0202	0.972	0.447	0.0202	0.972	0.447	0.0202
0.936	0.535	0.0237	0.936	0.535	0.0237	0.936	0.535	0.0237
0.894	0.934	0.0184	0.894	0.934	0.0184	0.894	0.934	0.0184
0.894	0.934	0.0184	0.894	0.934	0.0184	0.894	0.934	0.0184
0.894	0.978	0.0166	0.894	0.978	0.0166	0.894	0.978	0.0166
0.894	1.07	0.0127	0.894	1.07	0.0127	0.894	1.07	0.0127
0.894	1.11	0.0107	0.894	1.11	0.0107	0.894	1.11	0.0107
0.894	1.11	0.0107	0.894	1.11	0.0107	0.894	1.11	0.0107
0.894	1.15	0.00861	0.894	1.15	0.00861	0.894	1.15	0.00861
0.894	1.15	0.00861	0.894	1.15	0.00861	0.894	1.15	0.00861
0.894	1.15	0.00861	0.894	1.15	0.00861	0.894	1.15	0.00861
0.852	1.24	0.00316	0.852	1.24	0.00316	0.852	1.24	0.00316
0.768	1.33	-0.00391	0.768	1.33	-0.00391	0.768	1.33	-0.00391
0.684	1.38	-0.00848	0.684	1.38	-0.00848	0.684	1.38	-0.00848
0.564	1.42	-0.0122	0.564	1.42	-0.0122	0.564	1.42	-0.0122
-0.0182	1.64	0.00823	-0.0182	1.64	0.00823	-0.0182	1.64	0.00823
-0.0962	1.64	0.0117	-0.0962	1.64	0.0117	-0.0962	1.64	0.0117
-0.18	1.69	0.0138	-0.18	1.69	0.0138	-0.18	1.69	0.0138
-0.222	1.69	0.015	-0.222	1.69	0.015	-0.222	1.69	0.015
-0.264	1.69	0.016	-0.264	1.69	0.016	-0.264	1.69	0.016
-0.306	1.69	0.0168	-0.306	1.69	0.0168	-0.306	1.69	0.0168
-0.348	1.64	0.0186	-0.348	1.64	0.0186	-0.348	1.64	0.0186
-0.384	1.64	0.0191	-0.384	1.64	0.0191	-0.384	1.64	0.0191
-0.841	1.46	0.0286	-0.841	1.46	0.0286	-0.841	1.46	0.0286
-0.883	1.42	0.0303	-0.883	1.42	0.0303	-0.883	1.42	0.0303
-0.925	1.42	0.0304	-0.925	1.42	0.0304	-0.925	1.42	0.0304
-0.967	1.42	0.0304	-0.967	1.42	0.0304	-0.967	1.42	0.0304
-1.01	1.38	0.0317	-1.01	1.38	0.0317	-1.01	1.38	0.0317
-1.04	1.38	0.0315	-1.04	1.38	0.0315	-1.04	1.38	0.0315
-1.13	1.33	0.0318	-1.13	1.33	0.0318	-1.13	1.33	0.0318
-1.21	1.29	0.0313	-1.21	1.29	0.0313	-1.21	1.29	0.0313
-1.3	1.2	0.0306	-1.3	1.2	0.0306	-1.3	1.2	0.0306
-1.37	1.15	0.0288	-1.37	1.15	0.0288	-1.37	1.15	0.0288
-1.42	1.15	0.0275	-1.42	1.15	0.0275	-1.42	1.15	0.0275
-1.46	1.11	0.0265	-1.46	1.11	0.0265	-1.46	1.11	0.0265
-1.5	1.07	0.0255	-1.5	1.07	0.0255	-1.5	1.07	0.0255
-1.7	0.845	0.0223	-1.7	0.845	0.0223	-1.7	0.845	0.0223
-1.7	0.845	0.0223	-1.7	0.845	0.0223	-1.7	0.845	0.0223
-1.7	0.801	0.0229	-1.7	0.801	0.0229	-1.7	0.801	0.0229
-1.7	0.801	0.0229	-1.7	0.801	0.0229	-1.7	0.801	0.0229
-1.7	0.757	0.0237	-1.7	0.757	0.0237	-1.7	0.757	0.0237
-1.7	0.757	0.0237	-1.7	0.757	0.0237	-1.7	0.757	0.0237
-1.7	0.757	0.0237	-1.7	0.757	0.0237	-1.7	0.757	0.0237
-1.7	0.712	0.0244	-1.7	0.712	0.0244	-1.7	0.712	0.0244
-1.7	0.712	0.0244	-1.7	0.712	0.0244	-1.7	0.712	0.0244
-1.7	0.668	0.0253	-1.7	0.668	0.0253	-1.7	0.668	0.0253
-1.7	0.668	0.0365	-1.7	0.668	0.0365	-1.7	0.668	0.0365
-1.67	0.624	0.0383	-1.67	0.624	0.0383	-1.67	0.624	0.0383
-1.37	0.27	0.0545	-1.37	0.27	0.0545	-1.37	0.27	0.0545
-1.3	0.093	0.0578	-1.3	0.093	0.0578	-1.3	0.093	0.0578
-1.25	0.00447	0.0588	-1.25	0.00447	0.0588	-1.25	0.00447	0.0588
-1.25	-0.0398	0.058	-1.25	-0.0398	0.058	-1.25	-0.0398	0.058
-1.25	-0.0398	0.058	-1.25	-0.0398	0.058	-1.25	-0.0398	0.058
-1.25	-0.084	0.0573	-1.25	-0.084	0.0573	-1.25	-0.084	0.0573
-1.25	-0.084	0.0573	-1.25	-0.084	0.0573	-1.25	-0.084	0.0573
-1.25	-0.084	0.0573	-1.25	-0.084	0.0573	-1.25	-0.084	0.0573
-1.25	-0.128	0.0566	-1.25	-0.128	0.0566	-1.25	-0.128	0.0566
-1.25	-0.128	0.0566	-1.25	-0.128	0.0566	-1.25	-0.128	0.0566
-1.25	-0.128	0.0566	-1.25	-0.128	0.0566	-1.25	-0.128	0.0566
-1.25	-0.173	0.0561	-1.25	-0.173	0.0561	-1.25	-0.173	0.0561
-1.25	-0.173	0.0561	-1.25	-0.173	0.0561	-1.25	-0.173	0.0561
-1.25	-0.217	0.0558	-1.25	-0.217	0.0558	-1.25	-0.217	0.0558
-1.25	-0.217	0.0558	-1.25	-0.217	0.0558	-1.25	-0.217	0.0558
-1.25	-0.217	0.0558	-1.25	-0.217	0.0558	-1.25	-0.217	0.0558
-1.25	-0.261	0.0557	-1.25	-0.261	0.0557	-1.25	-0.261	0.0557
-1.25	-0.438	0.0566	-1.25	-0.438	0.0566	-1.25	-0.438	0.0566
-1.25	-0.438	0.0566	-1.25	-0.438	0.0566	-1.25	-0.438	0.0566
-1.25	-0.482	0.0568	-1.25	-0.482	0.0568	-1.25	-0.482	0.0568
-1.25	-0.491	0.0569	-1.25	-0.491	0.0569	-1.25	-0.491	0.0569
-1.25	-0.509	0.0569	-1.25	-0.509	0.0569	-1.25	-0.509	0.0569
-1.25	-0.544	0.0569	-1.25	-0.544	0.0569	-1.25	-0.544	0.0569
-1.25	-0.562	0.0569	-1.25	-0.562	0.0569	-1.25	-0.562	0.0569
-1.25	-0.58	0.0568	-1.25	-0.58	0.0568	-1.25	-0.58	0.0568
-1.25	-0.593	0.0567	-1.25	-0.593	0.0567	-1.25	-0.593	0.0567
-1.25	-0.611	0.0565	-1.25	-0.611	0.0565	-1.25	-0.611	0.0565
-1.25	-0.628	0.0563	-1.25	-0.628	0.0563	-1.25	-0.628	0.0563
-1.25	-0.646	0.0561	-1.25	-0.646	0.0561	-1.25	-0.646	0.0561
-1.21	-0.699	0.057	-1.21	-0.699	0.057	-1.21	-0.699	0.057
-1.17	-0.748	0.0572	-1.17	-0.748	0.0572	-1.17	-0.748	0.0572
-1.13	-0.801	0.0563	-1.13	-0.801	0.0563	-1.13	-0.801	0.0563
-1.09	-0.85	0.0549	-1.09	-0.85	0.0549	-1.09	-0.85	0.0549
-1.04	-0.903	0.0527	-1.04	-0.903	0.0527	-1.04	-0.903	0.0527
-0.757	-1.43	0.0322	-0.757	-1.43	0.0322	-0.757	-1.43	0.0322
-0.714	-1.47	0.0317	-0.714	-1.47	0.0317	-0.714	-1.47	0.0317
-0.678	-1.49	0.0316	-0.678	-1.49	0.0316	-0.678	-1.49	0.0316
-0.636	-1.5	0.0318	-0.636	-1.5	0.0318	-0.636	-1.5	0.0318
-0.594	-1.52	0.0319	-0.594	-1.52	0.0319	-0.594	-1.52	0.0319
-0.552	-1.54	0.032	-0.552	-1.54	0.032	-0.552	-1.54	0.032
-0.51	-1.55	0.0321	-0.51	-1.55	0.0321	-0.51	-1.55	0.0321
-0.468	-1.57	0.0324	-0.468	-1.57	0.0324	-0.468	-1.57	0.0324
-0.426	-1.59	0.0327	-0.426	-1.59	0.0327	-0.426	-1.59	0.0327
-0.384	-1.61	0.033	-0.384	-1.61	0.033	-0.384	-1.61	0.033
-0.348	-1.62	0.0334	-0.348	-1.62	0.0334	-0.348	-1.62	0.0334
-0.0542	-1.73	0.0371	-0.0542	-1.73	0.0371	-0.0542	-1.73	0.0371
0.0659	-1.76	0.0373	0.0659	-1.76	0.0373	0.0659	-1.76	0.0373
0.108	-1.76	0.0372	0.108	-1.76	0.0372	0.108	-1.76	0.0372
0.15	-1.76	0.0369	0.15	-1.76	0.0369	0.15	-1.76	0.0369
0.81	-1.3	0.0232	0.81	-1.3	0.0232	0.81	-1.3	0.0232
0.852	-1.26	0.0245	0.852	-1.26	0.0245	0.852	-1.26	0.0245
0.894	-1.23	0.0259	0.894	-1.23	0.0259	0.894	-1.23	0.0259
0.936	-1.19	0.0276	0.936	-1.19	0.0276	0.936	-1.19	0.0276
1.18	-0.973	0.0346	1.18	-0.973	0.0346	1.18	-0.973	0.0346
1.22	-0.92	0.0349	1.22	-0.92	0.0349	1.22	-0.92	0.0349
1.27	-0.783	0.0357	1.27	-0.783	0.0357	1.27	-0.783	0.0357
1.27	-0.765	0.0358	1.27	-0.765	0.0358	1.27	-0.765	0.0358
1.27	-0.748	0.0359	1.27	-0.748	0.0359	1.27	-0.748	0.0359
1.27	-0.73	0.036	1.27	-0.73	0.036	1.27	-0.73	0.036
1.27	-0.717	0.0361	1.27	-0.717	0.0361	1.27	-0.717	0.0361
1.27	-0.699	0.0362	1.27	-0.699	0.0362	1.27	-0.699	0.0362
1.27	-0.681	0.0362	1.27	-0.681	0.0362	1.27	-0.681	0.0362
1.27	-0.611	0.0362	1.27	-0.611	0.0362	1.27	-0.611	0.0362
1.27	-0.593	0.0361	1.27	-0.593	0.0361	1.27	-0.593	0.0361
1.27	-0.58	0.036	1.27	-0.58	0.036	1.27	-0.58	0.036
1.27	-0.562	0.0359	1.27	-0.562	0.0359	1.27	-0.562	0.0359
1.27	-0.544	0.0358	1.27	-0.544	0.0358	1.27	-0.544	0.0358
1.22	-0.394	0.0353	1.22	-0.394	0.0353	1.22	-0.394	0.0353
1.18	-0.261	0.033	1.18	-0.261	0.033	1.18	-0.261	0.033
1.14	-0.128	0.0287	1.14	-0.128	0.0287	1.14	-0.128	0.0287
1.1	-0.0398	0.0261	1.1	-0.0398	0.0261	1.1	-0.0398	0.0261
1.1	0.00447	0.024	1.1	0.00447	0.024	1.1	0.00447	0.024
1.1	0.00447	0.024	1.1	0.00447	0.024	1.1	0.00447	0.024
1.06	0.137	0.0225	1.06	0.137	0.0225	1.06	0.137	0.0225
1.06	0.137	0.0225	1.06	0.137	0.0225	1.06	0.137	0.0225
1.06	0.181	0.0224	1.06	0.181	0.0224	1.06	0.181	0.0224
1.06	0.181	0.0224	1.06	0.181	0.0224	1.06	0.181	0.0224
1.06	0.226	0.0227	1.06	0.226	0.0227	1.06	0.226	0.0227
1.01	0.314	0.0272	1.01	0.314	0.0272	1.01	0.314	0.0272
0.972	0.447	0.0329	0.972	0.447	0.0329	0.972	0.447	0.0329
0.936	0.535	0.0358	0.936	0.535	0.0358	0.936	0.535	0.0358
0.894	0.934	0.0272	0.894	0.934	0.0272	0.894	0.934	0.0272
0.894	0.934	0.0272	0.894	0.934	0.0272	0.894	0.934	0.0272
0.894	1.07	0.0209	0.894	1.07	0.0209	0.894	1.07	0.0209
0.894	1.11	0.0187	0.894	1.11	0.0187	0.894	1.11	0.0187
0.894	1.11	0.0187	0.894	1.11	0.0187	0.894	1.11	0.0187
0.894	1.15	0.0164	0.894	1.15	0.0164	0.894	1.15	0.0164
0.894	1.15	0.0164	0.894	1.15	0.0164	0.894	1.15	0.0164
0.894	1.15	0.0164	0.894	1.15	0.0164	0.894	1.15	0.0164
0.852	1.24	0.0108	0.852	1.24	0.0108	0.852	1.24	0.0108
0.81	1.29	0.00722	0.81	1.29	0.00722	0.81	1.29	0.00722
0.768	1.33	0.00365	0.768	1.33	0.00365	0.768	1.33	0.00365
0.726	1.38	0.000297	0.726	1.38	0.000297	0.726	1.38	0.000297
0.564	1.42	-0.00464	0.564	1.42	-0.00464	0.564	1.42	-0.00464
0.522	1.46	-0.00596	0.522	1.46	-0.00596	0.522	1.46	-0.00596
-0.0182	1.64	0.015	-0.0182	1.64	0.015	-0.0182	1.64	0.015
-0.0962	1.64	0.0188	-0.0962	1.64	0.0188	-0.0962	1.64	0.0188
-0.18	1.69	0.0211	-0.18	1.69	0.0211	-0.18	1.69	0.0211
-0.222	1.69	0.0224	-0.222	1.69	0.0224	-0.222	1.69	0.0224
-0.264	1.69	0.0237	-0.264	1.69	0.0237	-0.264	1.69	0.0237
-0.384	1.64	0.0277	-0.384	1.64	0.0277	-0.384	1.64	0.0277
-0.426	1.64	0.0284	-0.426	1.64	0.0284	-0.426	1.64	0.0284
-1.01	1.38	0.0435	-1.01	1.38	0.0435	-1.01	1.38	0.0435
-1.13	1.33	0.0437	-1.13	1.33	0.0437	-1.13	1.33	0.0437
-1.21	1.29	0.0433	-1.21	1.29	0.0433	-1.21	1.29	0.0433
-1.3	1.2	0.0429	-1.3	1.2	0.0429	-1.3	1.2	0.0429
-1.46	1.11	0.0386	-1.46	1.11	0.0386	-1.46	1.11	0.0386
-1.5	1.07	0.0376	-1.5	1.07	0.0376	-1.5	1.07	0.0376
-1.67	0.889	0.034	-1.67	0.889	0.034	-1.67	0.889	0.034
-1.7	0.845	0.0336	-1.7	0.845	0.0336	-1.7	0.845	0.0336
-1.7	0.801	0.0342	-1.7	0.801	0.0342	-1.7	0.801	0.0342
-1.7	0.801	0.0342	-1.7	0.801	0.0342	-1.7	0.801	0.0342
-1.7	0.757	0.0349	-1.7	0.757	0.0349	-1.7	0.757	0.0349
-1.7	0.757	0.0349	-1.7	0.757	0.0349	-1.7	0.757	0.0349
-1.7	0.757	0.0349	-1.7	0.757	0.0349	-1.7	0.757	0.0349
-1.7	0.712	0.0357	-1.7	0.712	0.0357	-1.7	0.712	0.0357
-1.7	0.712	0.0357	-1.7	0.712	0.0357	-1.7	0.712	0.0357
-1.7	0.668	0.0476	-1.7	0.668	0.0476	-1.7	0.668	0.0476
-1.67	0.624	0.0496	-1.67	0.624	0.0496	-1.67	0.624	0.0496
-1.37	0.314	0.0673	-1.37	0.314	0.0673	-1.37	0.314	0.0673
-1.34	0.226	0.0699	-1.34	0.226	0.0699	-1.34	0.226	0.0699
-1.3	0.137	0.0722	-1.3	0.137	0.0722	-1.3	0.137	0.0722
-1.25	0.00447	0.0736	-1.25	0.00447	0.0736	-1.25	0.00447	0.0736
-1.25	-0.0398	0.073	-1.25	-0.0398	0.073	-1.25	-0.0398	0.073
-1.25	-0.0398	0.073	-1.25	-0.0398	0.073	-1.25	-0.0398	0.073
-1.25	-0.084	0.0724	-1.25	-0.084	0.0724	-1.25	-0.084	0.0724
-1.25	-0.084	0.0724	-1.25	-0.084	0.0724	-1.25	-0.084	0.0724
-1.25	-0.084	0.0724	-1.25	-0.084	0.0724	-1.25	-0.084	0.0724
-1.25	-0.128	0.0718	-1.25	-0.128	0.0718	-1.25	-0.128	0.0718
-1.21	-0.261	0.0745	-1.21	-0.261	0.0745	-1.21	-0.261	0.0745
-1.21	-0.261	0.0745	-1.21	-0.261	0.0745	-1.21	-0.261	0.0745
-1.25	-0.491	0.0717	-1.25	-0.491	0.0717	-1.25	-0.491	0.0717
-1.25	-0.509	0.0717	-1.25	-0.509	0.0717	-1.25	-0.509	0.0717
-1.25	-0.527	0.0716	-1.25	-0.527	0.0716	-1.25	-0.527	0.0716
-1.25	-0.544	0.0715	-1.25	-0.544	0.0715	-1.25	-0.544	0.0715
-1.25	-0.562	0.0714	-1.25	-0.562	0.0714	-1.25	-0.562	0.0714
-1.25	-0.58	0.0712	-1.25	-0.58	0.0712	-1.25	-0.58	0.0712
-1.25	-0.593	0.0711	-1.25	-0.593	0.0711	-1.25	-0.593	0.0711
-1.21	-0.681	0.0718	-1.21	-0.681	0.0718	-1.21	-0.681	0.0718
-1.09	-0.85	0.0693	-1.09	-0.85	0.0693	-1.09	-0.85	0.0693
-0.757	-1.45	0.0412	-0.757	-1.45	0.0412	-0.757	-1.45	0.0412
-0.714	-1.49	0.0405	-0.714	-1.49	0.0405	-0.714	-1.49	0.0405
-0.678	-1.5	0.0405	-0.678	-1.5	0.0405	-0.678	-1.5	0.0405
-0.636	-1.52	0.0404	-0.636	-1.52	0.0404	-0.636	-1.52	0.0404
-0.594	-1.54	0.0405	-0.594	-1.54	0.0405	-0.594	-1.54	0.0405
-0.552	-1.55	0.0405	-0.552	-1.55	0.0405	-0.552	-1.55	0.0405
-0.51	-1.57	0.0407	-0.51	-1.57	0.0407	-0.51	-1.57	0.0407
-0.264	-1.65	0.0434	-0.264	-1.65	0.0434	-0.264	-1.65	0.0434
-0.0182	-1.74	0.0453	-0.0182	-1.74	0.0453	-0.0182	-1.74	0.0453
0.0659	-1.76	0.0451	0.0659	-1.76	0.0451	0.0659	-1.76	0.0451
0.108	-1.76	0.0449	0.108	-1.76	0.0449	0.108	-1.76	0.0449
0.81	-1.28	0.0323	0.81	-1.28	0.0323	0.81	-1.28	0.0323
0.936	-1.18	0.0378	0.936	-1.18	0.0378	0.936	-1.18	0.0378
1.18	-0.938	0.0446	1.18	-0.938	0.0446	1.18	-0.938	0.0446
1.22	-0.801	0.0457	1.22	-0.801	0.0457	1.22	-0.801	0.0457
1.22	-0.783	0.0459	1.22	-0.783	0.0459	1.22	-0.783	0.0459
1.22	-0.765	0.046	1.22	-0.765	0.046	1.22	-0.765	0.046
1.22	-0.748	0.0462	1.22	-0.748	0.0462	1.22	-0.748	0.0462
1.22	-0.73	0.0463	1.22	-0.73	0.0463	1.22	-0.73	0.0463
1.22	-0.717	0.0464	1.22	-0.717	0.0464	1.22	-0.717	0.0464
1.22	-0.699	0.0465	1.22	-0.699	0.0465	1.22	-0.699	0.0465
1.22	-0.681	0.0465	1.22	-0.681	0.0465	1.22	-0.681	0.0465
1.22	-0.664	0.0466	1.22	-0.664	0.0466	1.22	-0.664	0.0466
1.22	-0.646	0.0466	1.22	-0.646	0.0466	1.22	-0.646	0.0466
1.22	-0.611	0.0466	1.22	-0.611	0.0466	1.22	-0.611	0.0466
1.22	-0.593	0.0466	1.22	-0.593	0.0466	1.22	-0.593	0.0466
1.22	-0.58	0.0465	1.22	-0.58	0.0465	1.22	-0.58	0.0465
1.22	-0.562	0.0465	1.22	-0.562	0.0465	1.22	-0.562	0.0465
1.22	-0.544	0.0464	1.22	-0.544	0.0464	1.22	-0.544	0.0464
1.22	-0.527	0.0463	1.22	-0.527	0.0463	1.22	-0.527	0.0463
1.22	-0.509	0.0461	1.22	-0.509	0.0461	1.22	-0.509	0.0461
1.22	-0.491	0.046	1.22	-0.491	0.046	1.22	-0.491	0.046
1.22	-0.482	0.0459	1.22	-0.482	0.0459	1.22	-0.482	0.0459
1.22	-0.438	0.0453	1.22	-0.438	0.0453	1.22	-0.438	0.0453
1.22	-0.438	0.0453	1.22	-0.438	0.0453	1.22	-0.438	0.0453
1.18	-0.305	0.0443	1.18	-0.305	0.0443	1.18	-0.305	0.0443
1.14	-0.128	0.039	1.14	-0.128	0.039	1.14	-0.128	0.039
1.1	-0.0398	0.0369	1.1	-0.0398	0.0369	1.1	-0.0398	0.0369
1.1	0.00447	0.0349	1.1	0.00447	0.0349	1.1	0.00447	0.0349
1.1	0.00447	0.0349	1.1	0.00447	0.0349	1.1	0.00447	0.0349
1.06	0.137	0.0342	1.06	0.137	0.0342	1.06	0.137	0.0342
1.06	0.137	0.0342	1.06	0.137	0.0342	1.06	0.137	0.0342
1.01	0.314	0.0397	1.01	0.314	0.0397	1.01	0.314	0.0397
0.972	0.403	0.045	0.972	0.403	0.045	0.972	0.403	0.045
0.936	0.535	0.0479	0.936	0.535	0.0479	0.936	0.535	0.0479
0.894	0.934	0.0361	0.894	0.934	0.0361	0.894	0.934	0.0361
0.894	0.934	0.0361	0.894	0.934	0.0361	0.894	0.934	0.0361
0.894	1.07	0.0293	0.894	1.07	0.0293	0.894	1.07	0.0293
0.894	1.11	0.0269	0.894	1.11	0.0269	0.894	1.11	0.0269
0.894	1.11	0.0269	0.894	1.11	0.0269	0.894	1.11	0.0269
0.894	1.15	0.0245	0.894	1.15	0.0245	0.894	1.15	0.0245
0.894	1.15	0.0245	0.894	1.15	0.0245	0.894	1.15	0.0245
0.894	1.15	0.0245	0.894	1.15	0.0245	0.894	1.15	0.0245
0.852	1.24	0.0187	0.852	1.24	0.0187	0.852	1.24	0.0187
0.81	1.29	0.0152	0.81	1.29	0.0152	0.81	1.29	0.0152
0.768	1.33	0.0116	0.768	1.33	0.0116	0.768	1.33	0.0116
0.726	1.38	0.00823	0.726	1.38	0.00823	0.726	1.38	0.00823
0.684	1.38	0.00722	0.684	1.38	0.00722	0.684	1.38	0.00722
0.642	1.42	0.00437	0.642	1.42	0.00437	0.642	1.42	0.00437
0.606	1.42	0.00385	0.606	1.42	0.00385	0.606	1.42	0.00385
0.564	1.42	0.00348	0.564	1.42	0.00348	0.564	1.42	0.00348
0.522	1.46	0.00188	0.522	1.46	0.00188	0.522	1.46	0.00188
0.234	1.55	0.00896	0.234	1.55	0.00896	0.234	1.55	0.00896
-0.0182	1.64	0.0218	-0.0182	1.64	0.0218	-0.0182	1.64	0.0218
-0.0962	1.64	0.0259	-0.0962	1.64	0.0259	-0.0962	1.64	0.0259
-0.18	1.69	0.0283	-0.18	1.69	0.0283	-0.18	1.69	0.0283
-0.222	1.69	0.0299	-0.222	1.69	0.0299	-0.222	1.69	0.0299
-0.264	1.69	0.0313	-0.264	1.69	0.0313	-0.264	1.69	0.0313
-0.426	1.64	0.0371	-0.426	1.64	0.0371	-0.426	1.64	0.0371
-0.967	1.38	0.0553	-0.967	1.38	0.0553	-0.967	1.38	0.0553
-1.01	1.38	0.0551	-1.01	1.38	0.0551	-1.01	1.38	0.0551
-1.04	1.38	0.0548	-1.04	1.38	0.0548	-1.04	1.38	0.0548
-1.09	1.33	0.0561	-1.09	1.33	0.0561	-1.09	1.33	0.0561
-1.13	1.33	0.0554	-1.13	1.33	0.0554	-1.13	1.33	0.0554
-1.21	1.29	0.0552	-1.21	1.29	0.0552	-1.21	1.29	0.0552
-1.3	1.2	0.0551	-1.3	1.2	0.0551	-1.3	1.2	0.0551
-1.46	1.11	0.0506	-1.46	1.11	0.0506	-1.46	1.11	0.0506
-1.5	1.07	0.0496	-1.5	1.07	0.0496	-1.5	1.07	0.0496
-1.54	1.02	0.0485	-1.54	1.02	0.0485	-1.54	1.02	0.0485
-1.67	0.845	0.0461	-1.67	0.845	0.0461	-1.67	0.845	0.0461
-1.7	0.801	0.0455	-1.7	0.801	0.0455	-1.7	0.801	0.0455
-1.7	0.801	0.0455	-1.7	0.801	0.0455	-1.7	0.801	0.0455
-1.7	0.757	0.0462	-1.7	0.757	0.0462	-1.7	0.757	0.0462
-1.7	0.757	0.0462	-1.7	0.757	0.0462	-1.7	0.757	0.0462
-1.7	0.757	0.0462	-1.7	0.757	0.0462	-1.7	0.757	0.0462
-1.7	0.712	0.0469	-1.7	0.712	0.0469	-1.7	0.712	0.0469
-1.7	0.712	0.0469	-1.7	0.712	0.0469	-1.7	0.712	0.0469
-1.7	0.712	0.0581	-1.7	0.712	0.0581	-1.7	0.712	0.0581
-1.67	0.668	0.0603	-1.67	0.668	0.0603	-1.67	0.668	0.0603
-1.3	0.181	0.0864	-1.3	0.181	0.0864	-1.3	0.181	0.0864
-1.25	0.0487	0.089	-1.25	0.0487	0.089	-1.25	0.0487	0.089
-1.25	0.0487	0.089	-1.25	0.0487	0.089	-1.25	0.0487	0.089
-1.25	0.00447	0.0886	-1.25	0.00447	0.0886	-1.25	0.00447	0.0886
-1.21	-0.084	0.0916	-1.21	-0.084	0.0916	-1.21	-0.084	0.0916
-1.21	-0.128	0.0913	-1.21	-0.128	0.0913	-1.21	-0.128	0.0913
-1.21	-0.128	0.0913	-1.21	-0.128	0.0913	-1.21	-0.128	0.0913
-1.21	-0.128	0.0913	-1.21	-0.128	0.0913	-1.21	-0.128	0.0913
-1.21	-0.173	0.091	-1.21	-0.173	0.091	-1.21	-0.173	0.091
-1.21	-0.173	0.091	-1.21	-0.173	0.091	-1.21	-0.173	0.091
-1.21	-0.217	0.0909	-1.21	-0.217	0.0909	-1.21	-0.217	0.0909
-1.17	-0.305	0.095	-1.17	-0.305	0.095	-1.17	-0.305	0.095
-1.21	-0.527	0.0899	-1.21	-0.527	0.0899	-1.21	-0.527	0.0899
-1.21	-0.544	0.0897	-1.21	-0.544	0.0897	-1.21	-0.544	0.0897
-1.21	-0.562	0.0894	-1.21	-0.562	0.0894	-1.21	-0.562	0.0894
-1.21	-0.58	0.089	-1.21	-0.58	0.089	-1.21	-0.58	0.089
-1.21	-0.593	0.0887	-1.21	-0.593	0.0887	-1.21	-0.593	0.0887
-1.21	-0.611	0.0883	-1.21	-0.611	0.0883	-1.21	-0.611	0.0883
-1.21	-0.628	0.0878	-1.21	-0.628	0.0878	-1.21	-0.628	0.0878
-1.21	-0.646	0.0873	-1.21	-0.646	0.0873	-1.21	-0.646	0.0873
-1.17	-0.717	0.0874	-1.17	-0.717	0.0874	-1.17	-0.717	0.0874
-1.09	-0.836	0.0847	-1.09	-0.836	0.0847	-1.09	-0.836	0.0847
-0.757	-1.45	0.0508	-0.757	-1.45	0.0508	-0.757	-1.45	0.0508
-0.714	-1.49	0.0498	-0.714	-1.49	0.0498	-0.714	-1.49	0.0498
-0.678	-1.5	0.0497	-0.678	-1.5	0.0497	-0.678	-1.5	0.0497
-0.636	-1.52	0.0495	-0.636	-1.52	0.0495	-0.636	-1.52	0.0495
-0.594	-1.54	0.0494	-0.594	-1.54	0.0494	-0.594	-1.54	0.0494
-0.552	-1.55	0.0494	-0.552	-1.55	0.0494	-0.552	-1.55	0.0494
-0.51	-1.57	0.0495	-0.51	-1.57	0.0495	-0.51	-1.57	0.0495
-0.468	-1.59	0.0497	-0.468	-1.59	0.0497	-0.468	-1.59	0.0497
-0.426	-1.61	0.0499	-0.426	-1.61	0.0499	-0.426	-1.61	0.0499
-0.384	-1.62	0.0502	-0.384	-1.62	0.0502	-0.384	-1.62	0.0502
-0.348	-1.64	0.0506	-0.348	-1.64	0.0506	-0.348	-1.64	0.0506
-0.0962	-1.73	0.0528	-0.0962	-1.73	0.0528	-0.0962	-1.73	0.0528
0.0238	-1.76	0.0525	0.0238	-1.76	0.0525	0.0238	-1.76	0.0525
0.0659	-1.76	0.0523	0.0659	-1.76	0.0523	0.0659	-1.76	0.0523
0.108	-1.76	0.0519	0.108	-1.76	0.0519	0.108	-1.76	0.0519
0.684	-1.31	0.0392	0.684	-1.31	0.0392	0.684	-1.31	0.0392
0.768	-1.26	0.0414	0.768	-1.26	0.0414	0.768	-1.26	0.0414
0.936	-1.16	0.048	0.936	-1.16	0.048	0.936	-1.16	0.048
1.14	-0.956	0.0543	1.14	-0.956	0.0543	1.14	-0.956	0.0543
1.18	-0.903	0.0542	1.18	-0.903	0.0542	1.18	-0.903	0.0542
1.18	-0.885	0.0545	1.18	-0.885	0.0545	1.18	-0.885	0.0545
1.18	-0.867	0.0549	1.18	-0.867	0.0549	1.18	-0.867	0.0549
1.18	-0.85	0.0552	1.18	-0.85	0.0552	1.18	-0.85	0.0552
1.22	-0.544	0.0547	1.22	-0.544	0.0547	1.22	-0.544	0.0547
1.22	-0.527	0.0546	1.22	-0.527	0.0546	1.22	-0.527	0.0546
1.22	-0.509	0.0544	1.22	-0.509	0.0544	1.22	-0.509	0.0544
1.22	-0.491	0.0543	1.22	-0.491	0.0543	1.22	-0.491	0.0543
1.18	-0.394	0.0553	1.18	-0.394	0.0553	1.18	-0.394	0.0553
1.14	-0.217	0.0528	1.14	-0.217	0.0528	1.14	-0.217	0.0528
1.14	-0.217	0.0528	1.14	-0.217	0.0528	1.14	-0.217	0.0528
1.14	-0.173	0.0509	1.14	-0.173	0.0509	1.14	-0.173	0.0509
1.1	-0.0398	0.0472	1.1	-0.0398	0.0472	1.1	-0.0398	0.0472
1.1	0.00447	0.0453	1.1	0.00447	0.0453	1.1	0.00447	0.0453
1.1	0.00447	0.0453	1.1	0.00447	0.0453	1.1	0.00447	0.0453
1.1	0.00447	0.0453	1.1	0.00447	0.0453	1.1	0.00447	0.0453
1.06	0.137	0.0455	1.06	0.137	0.0455	1.06	0.137	0.0455
1.01	0.226	0.0499	1.01	0.226	0.0499	1.01	0.226	0.0499
1.01	0.226	0.0499	1.01	0.226	0.0499	1.01	0.226	0.0499
1.01	0.27	0.051	1.01	0.27	0.051	1.01	0.27	0.051
1.01	0.27	0.051	1.01	0.27	0.051	1.01	0.27	0.051
1.01	0.314	0.0521	1.01	0.314	0.0521	1.01	0.314	0.0521
1.01	0.314	0.0521	1.01	0.314	0.0521	1.01	0.314	0.0521
0.972	0.403	0.0576	0.972	0.403	0.0576	0.972	0.403	0.0576
0.936	0.535	0.0597	0.936	0.535	0.0597	0.936	0.535	0.0597
0.894	0.934	0.045	0.894	0.934	0.045	0.894	0.934	0.045
0.894	1.07	0.0377	0.894	1.07	0.0377	0.894	1.07	0.0377
0.894	1.11	0.0352	0.894	1.11	0.0352	0.894	1.11	0.0352
0.894	1.11	0.0352	0.894	1.11	0.0352	0.894	1.11	0.0352
0.894	1.15	0.0327	0.894	1.15	0.0327	0.894	1.15	0.0327
0.894	1.15	0.0327	0.894	1.15	0.0327	0.894	1.15	0.0327
0.894	1.15	0.0327	0.894	1.15	0.0327	0.894	1.15	0.0327
0.852	1.24	0.0269	0.852	1.24	0.0269	0.852	1.24	0.0269
0.81	1.29	0.0235	0.81	1.29	0.0235	0.81	1.29	0.0235
0.768	1.33	0.02	0.768	1.33	0.02	0.768	1.33	0.02
0.726	1.38	0.0166	0.726	1.38	0.0166	0.726	1.38	0.0166
0.684	1.38	0.0158	0.684	1.38	0.0158	0.684	1.38	0.0158
0.642	1.42	0.0128	0.642	1.42	0.0128	0.642	1.42	0.0128
0.606	1.42	0.0124	0.606	1.42	0.0124	0.606	1.42	0.0124
0.108	1.6	0.0223	0.108	1.6	0.0223	0.108	1.6	0.0223
-0.0182	1.64	0.0286	-0.0182	1.64	0.0286	-0.0182	1.64	0.0286
-0.0962	1.64	0.0329	-0.0962	1.64	0.0329	-0.0962	1.64	0.0329
-0.138	1.64	0.035	-0.138	1.64	0.035	-0.138	1.64	0.035
-0.18	1.64	0.037	-0.18	1.64	0.037	-0.18	1.64	0.037
-0.222	1.64	0.0389	-0.222	1.64	0.0389	-0.222	1.64	0.0389
-0.264	1.64	0.0406	-0.264	1.64	0.0406	-0.264	1.64	0.0406
-0.306	1.64	0.0421	-0.306	1.64	0.0421	-0.306	1.64	0.0421
-0.348	1.64	0.0435	-0.348	1.64	0.0435	-0.348	1.64	0.0435
-0.384	1.64	0.0446	-0.384	1.64	0.0446	-0.384	1.64	0.0446
-0.426	1.6	0.0478	-0.426	1.6	0.0478	-0.426	1.6	0.0478
-0.468	1.6	0.0488	-0.468	1.6	0.0488	-0.468	1.6	0.0488
-0.51	1.6	0.0498	-0.51	1.6	0.0498	-0.51	1.6	0.0498
-0.552	1.55	0.0529	-0.552	1.55	0.0529	-0.552	1.55	0.0529
-0.678	1.51	0.0575	-0.678	1.51	0.0575	-0.678	1.51	0.0575
-0.714	1.51	0.058	-0.714	1.51	0.058	-0.714	1.51	0.058
-0.757	1.46	0.0611	-0.757	1.46	0.0611	-0.757	1.46	0.0611
-0.799	1.46	0.0615	-0.799	1.46	0.0615	-0.799	1.46	0.0615
-0.841	1.42	0.0644	-0.841	1.42	0.0644	-0.841	1.42	0.0644
-0.883	1.42	0.0645	-0.883	1.42	0.0645	-0.883	1.42	0.0645
-0.925	1.42	0.0646	-0.925	1.42	0.0646	-0.925	1.42	0.0646
-0.967	1.38	0.0669	-0.967	1.38	0.0669	-0.967	1.38	0.0669
-1.01	1.38	0.0666	-1.01	1.38	0.0666	-1.01	1.38	0.0666
-1.04	1.38	0.0663	-1.04	1.38	0.0663	-1.04	1.38	0.0663
-1.09	1.33	0.0679	-1.09	1.33	0.0679	-1.09	1.33	0.0679
-1.21	1.29	0.0669	-1.21	1.29	0.0669	-1.21	1.29	0.0669
-1.3	1.2	0.0672	-1.3	1.2	0.0672	-1.3	1.2	0.0672
-1.34	1.2	0.0656	-1.34	1.2	0.0656	-1.34	1.2	0.0656
-1.37	1.15	0.0653	-1.37	1.15	0.0653	-1.37	1.15	0.0653
-1.42	1.11	0.0645	-1.42	1.11	0.0645	-1.42	1.11	0.0645
-1.46	1.07	0.0635	-1.46	1.07	0.0635	-1.46	1.07	0.0635
-1.5	1.07	0.0616	-1.5	1.07	0.0616	-1.5	1.07	0.0616
-1.54	1.02	0.0604	-1.54	1.02	0.0604	-1.54	1.02	0.0604
-1.67	0.845	0.0575	-1.67	0.845	0.0575	-1.67	0.845	0.0575
-1.7	0.801	0.0567	-1.7	0.801	0.0567	-1.7	0.801	0.0567
-1.7	0.757	0.0574	-1.7	0.757	0.0574	-1.7	0.757	0.0574
-1.7	0.757	0.0574	-1.7	0.757	0.0574	-1.7	0.757	0.0574
-1.7	0.757	0.0574	-1.7	0.757	0.0574	-1.7	0.757	0.0574
-1.7	0.712	0.0581	-1.7	0.712	0.0581	-1.7	0.712	0.0581
-1.7	0.712	0.0692	-1.7	0.712	0.0692	-1.7	0.712	0.0692
-1.67	0.668	0.0716	-1.67	0.668	0.0716	-1.67	0.668	0.0716
-1.34	0.27	0.0967	-1.34	0.27	0.0967	-1.34	0.27	0.0967
-1.3	0.226	0.1	-1.3	0.226	0.1	-1.3	0.226	0.1
-1.25	0.093	0.104	-1.25	0.093	0.104	-1.25	0.093	0.104
-1.21	0.00447	0.108	-1.21	0.00447	0.108	-1.21	0.00447	0.108
-1.21	-0.0398	0.108	-1.21	-0.0398	0.108	-1.21	-0.0398	0.108
-1.21	-0.0398	0.108	-1.21	-0.0398	0.108	-1.21	-0.0398	0.108
-1.21	-0.084	0.108	-1.21	-0.084	0.108	-1.21	-0.084	0.108
-1.21	-0.084	0.108	-1.21	-0.084	0.108	-1.21	-0.084	0.108
-1.21	-0.084	0.108	-1.21	-0.084	0.108	-1.21	-0.084	0.108
-1.21	-0.128	0.108	-1.21	-0.128	0.108	-1.21	-0.128	0.108
-1.21	-0.128	0.108	-1.21	-0.128	0.108	-1.21	-0.128	0.108
-1.21	-0.128	0.108	-1.21	-0.128	0.108	-1.21	-0.128	0.108
-1.17	-0.217	0.112	-1.17	-0.217	0.112	-1.17	-0.217	0.112
-1.13	-0.35	0.117	-1.13	-0.35	0.117	-1.13	-0.35	0.117
-1.17	-0.562	0.108	-1.17	-0.562	0.108	-1.17	-0.562	0.108
-1.17	-0.58	0.108	-1.17	-0.58	0.108	-1.17	-0.58	0.108
-1.17	-0.593	0.107	-1.17	-0.593	0.107	-1.17	-0.593	0.107
-1.17	-0.611	0.107	-1.17	-0.611	0.107	-1.17	-0.611	0.107
-1.17	-0.628	0.106	-1.17	-0.628	0.106	-1.17	-0.628	0.106
-1.17	-0.646	0.105	-1.17	-0.646	0.105	-1.17	-0.646	0.105
-1.17	-0.664	0.105	-1.17	-0.664	0.105	-1.17	-0.664	0.105
-1.17	-0.681	0.104	-1.17	-0.681	0.104	-1.17	-0.681	0.104
-1.17	-0.699	0.103	-1.17	-0.699	0.103	-1.17	-0.699	0.103
-1.09	-0.819	0.101	-1.09	-0.819	0.101	-1.09	-0.819	0.101
-0.757	-1.45	0.0604	-0.757	-1.45	0.0604	-0.757	-1.45	0.0604
-0.714	-1.49	0.0591	-0.714	-1.49	0.0591	-0.714	-1.49	0.0591
-0.678	-1.52	0.0581	-0.678	-1.52	0.0581	-0.678	-1.52	0.0581
-0.636	-1.54	0.0578	-0.636	-1.54	0.0578	-0.636	-1.54	0.0578
-0.594	-1.55	0.0576	-0.594	-1.55	0.0576	-0.594	-1.55	0.0576
-0.552	-1.57	0.0575	-0.552	-1.57	0.0575	-0.552	-1.57	0.0575
-0.264	-1.67	0.0594	-0.264	-1.67	0.0594	-0.264	-1.67	0.0594
-0.0182	-1.76	0.0596	-0.0182	-1.76	0.0596	-0.0182	-1.76	0.0596
0.0238	-1.76	0.0594	0.0238	-1.76	0.0594	0.0238	-1.76	0.0594
0.0659	-1.76	0.059	0.0659	-1.76	0.059	0.0659	-1.76	0.059
0.726	-1.26	0.0493	0.726	-1.26	0.0493	0.726	-1.26	0.0493
0.894	-1.14	0.0583	0.894	-1.14	0.0583	0.894	-1.14	0.0583
1.1	-0.956	0.0645	1.1	-0.956	0.0645	1.1	-0.956	0.0645
1.14	-0.903	0.0643	1.14	-0.903	0.0643	1.14	-0.903	0.0643
1.14	-0.885	0.0646	1.14	-0.885	0.0646	1.14	-0.885	0.0646
1.14	-0.867	0.065	1.14	-0.867	0.065	1.14	-0.867	0.065
1.14	-0.85	0.0653	1.14	-0.85	0.0653	1.14	-0.85	0.0653
1.14	-0.836	0.0655	1.14	-0.836	0.0655	1.14	-0.836	0.0655
1.14	-0.819	0.0657	1.14	-0.819	0.0657	1.14	-0.819	0.0657
1.18	-0.544	0.0645	1.18	-0.544	0.0645	1.18	-0.544	0.0645
1.18	-0.527	0.0645	1.18	-0.527	0.0645	1.18	-0.527	0.0645
1.18	-0.509	0.0644	1.18	-0.509	0.0644	1.18	-0.509	0.0644
1.18	-0.491	0.0643	1.18	-0.491	0.0643	1.18	-0.491	0.0643
1.18	-0.482	0.0642	1.18	-0.482	0.0642	1.18	-0.482	0.0642
1.18	-0.438	0.0639	1.18	-0.438	0.0639	1.18	-0.438	0.0639
1.14	-0.305	0.0644	1.14	-0.305	0.0644	1.14	-0.305	0.0644
1.14	-0.305	0.0644	1.14	-0.305	0.0644	1.14	-0.305	0.0644
1.14	-0.305	0.0644	1.14	-0.305	0.0644	1.14	-0.305	0.0644
1.14	-0.261	0.0632	1.14	-0.261	0.0632	1.14	-0.261	0.0632
1.14	-0.261	0.0632	1.14	-0.261	0.0632	1.14	-0.261	0.0632
1.14	-0.217	0.0617	1.14	-0.217	0.0617	1.14	-0.217	0.0617
1.14	-0.217	0.0617	1.14	-0.217	0.0617	1.14	-0.217	0.0617
1.1	-0.128	0.0609	1.1	-0.128	0.0609	1.1	-0.128	0.0609
1.1	-0.084	0.0589	1.1	-0.084	0.0589	1.1	-0.084	0.0589
1.1	-0.084	0.0589	1.1	-0.084	0.0589	1.1	-0.084	0.0589
1.1	-0.084	0.0589	1.1	-0.084	0.0589	1.1	-0.084	0.0589
1.1	-0.0398	0.0569	1.1	-0.0398	0.0569	1.1	-0.0398	0.0569
1.1	-0.0398	0.0569	1.1	-0.0398	0.0569	1.1	-0.0398	0.0569
1.1	0.00447	0.0552	1.1	0.00447	0.0552	1.1	0.00447	0.0552
1.1	0.00447	0.0552	1.1	0.00447	0.0552	1.1	0.00447	0.0552
1.06	0.137	0.0562	1.06	0.137	0.0562	1.06	0.137	0.0562
1.01	0.226	0.0615	1.01	0.226	0.0615	1.01	0.226	0.0615
1.01	0.226	0.0615	1.01	0.226	0.0615	1.01	0.226	0.0615
1.01	0.27	0.0627	1.01	0.27	0.0627	1.01	0.27	0.0627
1.01	0.27	0.0627	1.01	0.27	0.0627	1.01	0.27	0.0627
0.972	0.403	0.0698	0.972	0.403	0.0698	0.972	0.403	0.0698
0.936	0.535	0.0712	0.936	0.535	0.0712	0.936	0.535	0.0712
0.894	0.889	0.0563	0.894	0.889	0.0563	0.894	0.889	0.0563
0.894	1.07	0.0462	0.894	1.07	0.0462	0.894	1.07	0.0462
0.894	1.07	0.0462	0.894	1.07	0.0462	0.894	1.07	0.0462
0.894	1.11	0.0436	0.894	1.11	0.0436	0.894	1.11	0.0436
0.894	1.11	0.0436	0.894	1.11	0.0436	0.894	1.11	0.0436
0.894	1.15	0.041	0.894	1.15	0.041	0.894	1.15	0.041
0.894	1.15	0.041	0.894	1.15	0.041	0.894	1.15	0.041
0.894	1.15	0.041	0.894	1.15	0.041	0.894	1.15	0.041
0.852	1.24	0.0354	0.852	1.24	0.0354	0.852	1.24	0.0354
0.81	1.29	0.0321	0.81	1.29	0.0321	0.81	1.29	0.0321
0.768	1.33	0.0287	0.768	1.33	0.0287	0.768	1.33	0.0287
0.726	1.38	0.0254	0.726	1.38	0.0254	0.726	1.38	0.0254
0.684	1.38	0.0248	0.684	1.38	0.0248	0.684	1.38	0.0248
0.642	1.42	0.0217	0.642	1.42	0.0217	0.642	1.42	0.0217
0.606	1.42	0.0214	0.606	1.42	0.0214	0.606	1.42	0.0214
0.564	1.42	0.0212	0.564	1.42	0.0212	0.564	1.42	0.0212
0.438	1.51	0.0181	0.438	1.51	0.0181	0.438	1.51	0.0181
0.0659	1.64	0.0304	0.0659	1.64	0.0304	0.0659	1.64	0.0304
-0.0182	1.64	0.0354	-0.0182	1.64	0.0354	-0.0182	1.64	0.0354
-0.0962	1.64	0.0399	-0.0962	1.64	0.0399	-0.0962	1.64	0.0399
-0.138	1.64	0.0422	-0.138	1.64	0.0422	-0.138	1.64	0.0422
-0.18	1.64	0.0444	-0.18	1.64	0.0444	-0.18	1.64	0.0444
-0.222	1.64	0.0464	-0.222	1.64	0.0464	-0.222	1.64	0.0464
-0.306	1.64	0.0501	-0.306	1.64	0.0501	-0.306	1.64	0.0501
-0.384	1.64	0.053	-0.384	1.64	0.053	-0.384	1.64	0.053
-0.426	1.6	0.0566	-0.426	1.6	0.0566	-0.426	1.6	0.0566
-0.468	1.6	0.0579	-0.468	1.6	0.0579	-0.468	1.6	0.0579
-0.51	1.6	0.0591	-0.51	1.6	0.0591	-0.51	1.6	0.0591
-0.552	1.55	0.0627	-0.552	1.55	0.0627	-0.552	1.55	0.0627
-0.678	1.51	0.068	-0.678	1.51	0.068	-0.678	1.51	0.068
-0.799	1.46	0.0724	-0.799	1.46	0.0724	-0.799	1.46	0.0724
-0.841	1.42	0.0755	-0.841	1.42	0.0755	-0.841	1.42	0.0755
-0.883	1.42	0.0757	-0.883	1.42	0.0757	-0.883	1.42	0.0757
-0.925	1.42	0.0757	-0.925	1.42	0.0757	-0.925	1.42	0.0757
-0.967	1.38	0.0783	-0.967	1.38	0.0783	-0.967	1.38	0.0783
-1.01	1.38	0.078	-1.01	1.38	0.078	-1.01	1.38	0.078
-1.04	1.38	0.0776	-1.04	1.38	0.0776	-1.04	1.38	0.0776
-1.09	1.33	0.0794	-1.09	1.33	0.0794	-1.09	1.33	0.0794
-1.21	1.29	0.0786	-1.21	1.29	0.0786	-1.21	1.29	0.0786
-1.34	1.2	0.0775	-1.34	1.2	0.0775	-1.34	1.2	0.0775
-1.37	1.15	0.0773	-1.37	1.15	0.0773	-1.37	1.15	0.0773
-1.42	1.11	0.0766	-1.42	1.11	0.0766	-1.42	1.11	0.0766
-1.46	1.07	0.0756	-1.46	1.07	0.0756	-1.46	1.07	0.0756
-1.5	1.07	0.0735	-1.5	1.07	0.0735	-1.5	1.07	0.0735
-1.54	0.978	0.0731	-1.54	0.978	0.0731	-1.54	0.978	0.0731
-1.67	0.845	0.0689	-1.67	0.845	0.0689	-1.67	0.845	0.0689
-1.7	0.757	0.0686	-1.7	0.757	0.0686	-1.7	0.757	0.0686
-1.7	0.757	0.0686	-1.7	0.757	0.0686	-1.7	0.757	0.0686
-1.7	0.757	0.0686	-1.7	0.757	0.0686	-1.7	0.757	0.0686
-1.67	0.668	0.0801	-1.67	0.668	0.0801	-1.67	0.668	0.0801
-1.63	0.624	0.083	-1.63	0.624	0.083	-1.63	0.624	0.083
-1.25	0.137	0.115	-1.25	0.137	0.115	-1.25	0.137	0.115
-1.21	0.00447	0.12	-1.21	0.00447	0.12	-1.21	0.00447	0.12
-1.21	-0.0398	0.12	-1.21	-0.0398	0.12	-1.21	-0.0398	0.12
-1.21	-0.0398	0.12	-1.21	-0.0398	0.12	-1.21	-0.0398	0.12
-1.21	-0.084	0.12	-1.21	-0.084	0.12	-1.21	-0.084	0.12
-1.17	-0.173	0.126	-1.17	-0.173	0.126	-1.17	-0.173	0.126
-1.17	-0.173	0.126	-1.17	-0.173	0.126	-1.17	-0.173	0.126
-1.13	-0.305	0.131	-1.13	-0.305	0.131	-1.13	-0.305	0.131
-1.13	-0.611	0.122	-1.13	-0.611	0.122	-1.13	-0.611	0.122
-1.13	-0.628	0.121	-1.13	-0.628	0.121	-1.13	-0.628	0.121
-1.13	-0.646	0.12	-1.13	-0.646	0.12	-1.13	-0.646	0.12
-1.13	-0.664	0.119	-1.13	-0.664	0.119	-1.13	-0.664	0.119
-1.13	-0.681	0.118	-1.13	-0.681	0.118	-1.13	-0.681	0.118
-1.13	-0.699	0.117	-1.13	-0.699	0.117	-1.13	-0.699	0.117
-1.13	-0.717	0.116	-1.13	-0.717	0.116	-1.13	-0.717	0.116
-1.13	-0.73	0.115	-1.13	-0.73	0.115	-1.13	-0.73	0.115
-1.09	-0.801	0.113	-1.09	-0.801	0.113	-1.09	-0.801	0.113
-0.757	-1.47	0.0666	-0.757	-1.47	0.0666	-0.757	-1.47	0.0666
-0.678	-1.52	0.0648	-0.678	-1.52	0.0648	-0.678	-1.52	0.0648
-0.636	-1.54	0.0644	-0.636	-1.54	0.0644	-0.636	-1.54	0.0644
-0.594	-1.55	0.0641	-0.594	-1.55	0.0641	-0.594	-1.55	0.0641
-0.552	-1.57	0.0639	-0.552	-1.57	0.0639	-0.552	-1.57	0.0639
-0.51	-1.59	0.0638	-0.51	-1.59	0.0638	-0.51	-1.59	0.0638
-0.468	-1.61	0.0638	-0.468	-1.61	0.0638	-0.468	-1.61	0.0638
-0.426	-1.62	0.0638	-0.426	-1.62	0.0638	-0.426	-1.62	0.0638
-0.384	-1.64	0.0641	-0.384	-1.64	0.0641	-0.384	-1.64	0.0641
-0.138	-1.73	0.0652	-0.138	-1.73	0.0652	-0.138	-1.73	0.0652
-0.0182	-1.76	0.0645	-0.0182	-1.76	0.0645	-0.0182	-1.76	0.0645
0.0238	-1.76	0.0643	0.0238	-1.76	0.0643	0.0238	-1.76	0.0643
0.0659	-1.76	0.0637	0.0659	-1.76	0.0637	0.0659	-1.76	0.0637
0.642	-1.28	0.0538	0.642	-1.28	0.0538	0.642	-1.28	0.0538
0.684	-1.24	0.0559	0.684	-1.24	0.0559	0.684	-1.24	0.0559
0.726	-1.21	0.0584	0.726	-1.21	0.0584	0.726	-1.21	0.0584
0.768	-1.18	0.0615	0.768	-1.18	0.0615	0.768	-1.18	0.0615
0.81	-1.14	0.0646	0.81	-1.14	0.0646	0.81	-1.14	0.0646
0.852	-1.11	0.0676	0.852	-1.11	0.0676	0.852	-1.11	0.0676
1.06	-0.938	0.0732	1.06	-0.938	0.0732	1.06	-0.938	0.0732
1.1	-0.836	0.0736	1.1	-0.836	0.0736	1.1	-0.836	0.0736
1.1	-0.819	0.0739	1.1	-0.819	0.0739	1.1	-0.819	0.0739
1.1	-0.801	0.0741	1.1	-0.801	0.0741	1.1	-0.801	0.0741
1.14	-0.544	0.0723	1.14	-0.544	0.0723	1.14	-0.544	0.0723
1.14	-0.527	0.0723	1.14	-0.527	0.0723	1.14	-0.527	0.0723
1.14	-0.509	0.0722	1.14	-0.509	0.0722	1.14	-0.509	0.0722
1.14	-0.491	0.0722	1.14	-0.491	0.0722	1.14	-0.491	0.0722
1.14	-0.482	0.0722	1.14	-0.482	0.0722	1.14	-0.482	0.0722
1.14	-0.438	0.072	1.14	-0.438	0.072	1.14	-0.438	0.072
1.14	-0.438	0.072	1.14	-0.438	0.072	1.14	-0.438	0.072
1.14	-0.438	0.072	1.14	-0.438	0.072	1.14	-0.438	0.072
1.14	-0.394	0.0717	1.14	-0.394	0.0717	1.14	-0.394	0.0717
1.14	-0.394	0.0717	1.14	-0.394	0.0717	1.14	-0.394	0.0717
1.14	-0.394	0.0717	1.14	-0.394	0.0717	1.14	-0.394	0.0717
1.14	-0.305	0.0704	1.14	-0.305	0.0704	1.14	-0.305	0.0704
1.14	-0.305	0.0704	1.14	-0.305	0.0704	1.14	-0.305	0.0704
1.14	-0.305	0.0704	1.14	-0.305	0.0704	1.14	-0.305	0.0704
1.14	-0.261	0.0694	1.14	-0.261	0.0694	1.14	-0.261	0.0694
1.14	-0.261	0.0694	1.14	-0.261	0.0694	1.14	-0.261	0.0694
1.14	-0.217	0.068	1.14	-0.217	0.068	1.14	-0.217	0.068
1.1	-0.128	0.0676	1.1	-0.128	0.0676	1.1	-0.128	0.0676
1.1	-0.084	0.0656	1.1	-0.084	0.0656	1.1	-0.084	0.0656
1.1	-0.084	0.0656	1.1	-0.084	0.0656	1.1	-0.084	0.0656
1.1	-0.084	0.0656	1.1	-0.084	0.0656	1.1	-0.084	0.0656
1.06	0.0487	0.0642	1.06	0.0487	0.0642	1.06	0.0487	0.0642
1.06	0.093	0.0637	1.06	0.093	0.0637	1.06	0.093	0.0637
1.06	0.093	0.0637	1.06	0.093	0.0637	1.06	0.093	0.0637
1.06	0.093	0.0637	1.06	0.093	0.0637	1.06	0.093	0.0637
1.06	0.137	0.0638	1.06	0.137	0.0638	1.06	0.137	0.0638
1.01	0.226	0.0697	1.01	0.226	0.0697	1.01	0.226	0.0697
1.01	0.226	0.0697	1.01	0.226	0.0697	1.01	0.226	0.0697
0.972	0.403	0.0786	0.972	0.403	0.0786	0.972	0.403	0.0786
0.936	0.535	0.0796	0.936	0.535	0.0796	0.936	0.535	0.0796
0.894	0.889	0.0629	0.894	0.889	0.0629	0.894	0.889	0.0629
0.894	1.02	0.0552	0.894	1.02	0.0552	0.894	1.02	0.0552
0.894	1.07	0.0526	0.894	1.07	0.0526	0.894	1.07	0.0526
0.894	1.07	0.0526	0.894	1.07	0.0526	0.894	1.07	0.0526
0.894	1.07	0.0526	0.894	1.07	0.0526	0.894	1.07	0.0526
0.894	1.11	0.05	0.894	1.11	0.05	0.894	1.11	0.05
0.894	1.11	0.05	0.894	1.11	0.05	0.894	1.11	0.05
0.894	1.15	0.0473	0.894	1.15	0.0473	0.894	1.15	0.0473
0.894	1.15	0.0473	0.894	1.15	0.0473	0.894	1.15	0.0473
0.852	1.24	0.0418	0.852	1.24	0.0418	0.852	1.24	0.0418
0.81	1.29	0.0388	0.81	1.29	0.0388	0.81	1.29	0.0388
0.768	1.33	0.0355	0.768	1.33	0.0355	0.768	1.33	0.0355
0.684	1.38	0.0318	0.684	1.38	0.0318	0.684	1.38	0.0318
0.642	1.42	0.0287	0.642	1.42	0.0287	0.642	1.42	0.0287
0.606	1.42	0.0285	0.606	1.42	0.0285	0.606	1.42	0.0285
0.564	1.42	0.0284	0.564	1.42	0.0284	0.564	1.42	0.0284
0.522	1.46	0.0259	0.522	1.46	0.0259	0.522	1.46	0.0259
0.48	1.46	0.0263	0.48	1.46	0.0263	0.48	1.46	0.0263
0.438	1.51	0.0246	0.438	1.51	0.0246	0.438	1.51	0.0246
0.396	1.51	0.0255	0.396	1.51	0.0255	0.396	1.51	0.0255
0.354	1.51	0.0266	0.354	1.51	0.0266	0.354	1.51	0.0266
0.0659	1.64	0.0355	0.0659	1.64	0.0355	0.0659	1.64	0.0355
-0.0182	1.64	0.0406	-0.0182	1.64	0.0406	-0.0182	1.64	0.0406
-0.0542	1.64	0.0427	-0.0542	1.64	0.0427	-0.0542	1.64	0.0427
-0.0962	1.64	0.0452	-0.0962	1.64	0.0452	-0.0962	1.64	0.0452
-0.138	1.64	0.0476	-0.138	1.64	0.0476	-0.138	1.64	0.0476
-0.18	1.64	0.0499	-0.18	1.64	0.0499	-0.18	1.64	0.0499
-0.222	1.64	0.0521	-0.222	1.64	0.0521	-0.222	1.64	0.0521
-0.264	1.64	0.0541	-0.264	1.64	0.0541	-0.264	1.64	0.0541
-0.348	1.64	0.0578	-0.348	1.64	0.0578	-0.348	1.64	0.0578
-0.51	1.6	0.066	-0.51	1.6	0.066	-0.51	1.6	0.066
-0.636	1.51	0.0749	-0.636	1.51	0.0749	-0.636	1.51	0.0749
-0.678	1.51	0.0757	-0.678	1.51	0.0757	-0.678	1.51	0.0757
-0.841	1.42	0.0838	-0.841	1.42	0.0838	-0.841	1.42	0.0838
-0.883	1.42	0.084	-0.883	1.42	0.084	-0.883	1.42	0.084
-0.925	1.42	0.084	-0.925	1.42	0.084	-0.925	1.42	0.084
-0.967	1.38	0.0868	-0.967	1.38	0.0868	-0.967	1.38	0.0868
-1.01	1.38	0.0864	-1.01	1.38	0.0864	-1.01	1.38	0.0864
-1.04	1.38	0.086	-1.04	1.38	0.086	-1.04	1.38	0.086
-1.09	1.33	0.088	-1.09	1.33	0.088	-1.09	1.33	0.088
-1.21	1.29	0.0872	-1.21	1.29	0.0872	-1.21	1.29	0.0872
-1.34	1.2	0.0863	-1.34	1.2	0.0863	-1.34	1.2	0.0863
-1.42	1.11	0.0855	-1.42	1.11	0.0855	-1.42	1.11	0.0855
-1.46	1.07	0.0845	-1.46	1.07	0.0845	-1.46	1.07	0.0845
-1.5	1.07	0.0823	-1.5	1.07	0.0823	-1.5	1.07	0.0823
-1.54	0.978	0.082	-1.54	0.978	0.082	-1.54	0.978	0.082
-1.67	0.845	0.0774	-1.67	0.845	0.0774	-1.67	0.845	0.0774
-1.67	0.801	0.0781	-1.67	0.801	0.0781	-1.67	0.801	0.0781
-1.67	0.801	0.0781	-1.67	0.801	0.0781	-1.67	0.801	0.0781
-1.67	0.757	0.0788	-1.67	0.757	0.0788	-1.67	0.757	0.0788
-1.67	0.757	0.0788	-1.67	0.757	0.0788	-1.67	0.757	0.0788
-1.67	0.757	0.0788	-1.67	0.757	0.0788	-1.67	0.757	0.0788
-1.67	0.712	0.0794	-1.67	0.712	0.0794	-1.67	0.712	0.0794
-1.67	0.712	0.0794	-1.67	0.712	0.0794	-1.67	0.712	0.0794
-1.67	0.668	0.0801	-1.67	0.668	0.0801	-1.67	0.668	0.0801
-1.67	0.668	0.0912	-1.67	0.668	0.0912	-1.67	0.668	0.0912
-1.63	0.624	0.0944	-1.63	0.624	0.0944	-1.63	0.624	0.0944
-1.25	0.181	0.13	-1.25	0.181	0.13	-1.25	0.181	0.13
-1.21	0.0487	0.136	-1.21	0.0487	0.136	-1.21	0.0487	0.136
-1.17	0.00447	0.142	-1.17	0.00447	0.142	-1.17	0.00447	0.142
-1.17	-0.0398	0.142	-1.17	-0.0398	0.142	-1.17	-0.0398	0.142
-1.17	-0.0398	0.142	-1.17	-0.0398	0.142	-1.17	-0.0398	0.142
-1.17	-0.084	0.143	-1.17	-0.084	0.143	-1.17	-0.084	0.143
-1.17	-0.084	0.143	-1.17	-0.084	0.143	-1.17	-0.084	0.143
-1.17	-0.084	0.143	-1.17	-0.084	0.143	-1.17	-0.084	0.143
-1.17	-0.128	0.143	-1.17	-0.128	0.143	-1.17	-0.128	0.143
-1.17	-0.128	0.143	-1.17	-0.128	0.143	-1.17	-0.128	0.143
-1.13	-0.217	0.149	-1.13	-0.217	0.149	-1.13	-0.217	0.149
-1.09	-0.305	0.155	-1.09	-0.305	0.155	-1.09	-0.305	0.155
-1.13	-0.681	0.133	-1.13	-0.681	0.133	-1.13	-0.681	0.133
-1.13	-0.699	0.132	-1.13	-0.699	0.132	-1.13	-0.699	0.132
-0.883	-1.21	0.0948	-0.883	-1.21	0.0948	-0.883	-1.21	0.0948
-0.757	-1.47	0.0761	-0.757	-1.47	0.0761	-0.757	-1.47	0.0761
-0.714	-1.5	0.0746	-0.714	-1.5	0.0746	-0.714	-1.5	0.0746
-0.678	-1.54	0.0729	-0.678	-1.54	0.0729	-0.678	-1.54	0.0729
-0.636	-1.55	0.0723	-0.636	-1.55	0.0723	-0.636	-1.55	0.0723
-0.264	-1.69	0.0718	-0.264	-1.69	0.0718	-0.264	-1.69	0.0718
-0.0962	-1.74	0.0715	-0.0962	-1.74	0.0715	-0.0962	-1.74	0.0715
-0.0182	-1.76	0.0707	-0.0182	-1.76	0.0707	-0.0182	-1.76	0.0707
0.0238	-1.76	0.0702	0.0238	-1.76	0.0702	0.0238	-1.76	0.0702
0.606	-1.28	0.0608	0.606	-1.28	0.0608	0.606	-1.28	0.0608
0.642	-1.24	0.0631	0.642	-1.24	0.0631	0.642	-1.24	0.0631
0.684	-1.21	0.0659	0.684	-1.21	0.0659	0.684	-1.21	0.0659
0.726	-1.18	0.0693	0.726	-1.18	0.0693	0.726	-1.18	0.0693
0.936	-0.938	0.0868	0.936	-0.938	0.0868	0.936	-0.938	0.0868
1.06	-0.783	0.0844	1.06	-0.783	0.0844	1.06	-0.783	0.0844
1.1	-0.527	0.0817	1.1	-0.527	0.0817	1.1	-0.527	0.0817
1.1	-0.509	0.0817	1.1	-0.509	0.0817	1.1	-0.509	0.0817
1.1	-0.491	0.0817	1.1	-0.491	0.0817	1.1	-0.491	0.0817
1.1	-0.482	0.0817	1.1	-0.482	0.0817	1.1	-0.482	0.0817
1.1	-0.438	0.0817	1.1	-0.438	0.0817	1.1	-0.438	0.0817
1.1	-0.438	0.0817	1.1	-0.438	0.0817	1.1	-0.438	0.0817
1.1	-0.438	0.0817	1.1	-0.438	0.0817	1.1	-0.438	0.0817
1.1	-0.394	0.0816	1.1	-0.394	0.0816	1.1	-0.394	0.0816
1.1	-0.394	0.0816	1.1	-0.394	0.0816	1.1	-0.394	0.0816
1.1	-0.394	0.0816	1.1	-0.394	0.0816	1.1	-0.394	0.0816
1.1	-0.35	0.0814	1.1	-0.35	0.0814	1.1	-0.35	0.0814
1.1	-0.35	0.0814	1.1	-0.35	0.0814	1.1	-0.35	0.0814
1.1	-0.305	0.0809	1.1	-0.305	0.0809	1.1	-0.305	0.0809
1.1	-0.305	0.0809	1.1	-0.305	0.0809	1.1	-0.305	0.0809
1.1	-0.305	0.0809	1.1	-0.305	0.0809	1.1	-0.305	0.0809
1.1	-0.261	0.0802	1.1	-0.261	0.0802	1.1	-0.261	0.0802
1.1	-0.261	0.0802	1.1	-0.261	0.0802	1.1	-0.261	0.0802
1.1	-0.217	0.0791	1.1	-0.217	0.0791	1.1	-0.217	0.0791
1.1	-0.217	0.0791	1.1	-0.217	0.0791	1.1	-0.217	0.0791
1.1	-0.217	0.0791	1.1	-0.217	0.0791	1.1	-0.217	0.0791
1.1	-0.173	0.0776	1.1	-0.173	0.0776	1.1	-0.173	0.0776
1.1	-0.173	0.0776	1.1	-0.173	0.0776	1.1	-0.173	0.0776
1.1	-0.128	0.0759	1.1	-0.128	0.0759	1.1	-0.128	0.0759
1.1	-0.128	0.0759	1.1	-0.128	0.0759	1.1	-0.128	0.0759
1.1	-0.128	0.0759	1.1	-0.128	0.0759	1.1	-0.128	0.0759
1.1	-0.084	0.0741	1.1	-0.084	0.0741	1.1	-0.084	0.0741
1.06	0.0487	0.0732	1.06	0.0487	0.0732	1.06	0.0487	0.0732
1.06	0.093	0.0729	1.06	0.093	0.0729	1.06	0.093	0.0729
1.06	0.093	0.0729	1.06	0.093	0.0729	1.06	0.093	0.0729
1.06	0.093	0.0729	1.06	0.093	0.0729	1.06	0.093	0.0729
1.06	0.137	0.0733	1.06	0.137	0.0733	1.06	0.137	0.0733
1.01	0.226	0.0799	1.01	0.226	0.0799	1.01	0.226	0.0799
1.01	0.226	0.0799	1.01	0.226	0.0799	1.01	0.226	0.0799
0.972	0.403	0.0898	0.972	0.403	0.0898	0.972	0.403	0.0898
0.936	0.535	0.0903	0.936	0.535	0.0903	0.936	0.535	0.0903
0.894	0.934	0.0689	0.894	0.934	0.0689	0.894	0.934	0.0689
0.894	1.02	0.0638	0.894	1.02	0.0638	0.894	1.02	0.0638
0.894	1.02	0.0638	0.894	1.02	0.0638	0.894	1.02	0.0638
0.894	1.07	0.0611	0.894	1.07	0.0611	0.894	1.07	0.0611
0.894	1.07	0.0611	0.894	1.07	0.0611	0.894	1.07	0.0611
0.894	1.07	0.0611	0.894	1.07	0.0611	0.894	1.07	0.0611
0.894	1.11	0.0585	0.894	1.11	0.0585	0.894	1.11	0.0585
0.894	1.11	0.0585	0.894	1.11	0.0585	0.894	1.11	0.0585
0.894	1.15	0.0558	0.894	1.15	0.0558	0.894	1.15	0.0558
0.894	1.15	0.0558	0.894	1.15	0.0558	0.894	1.15	0.0558
0.852	1.24	0.0506	0.852	1.24	0.0506	0.852	1.24	0.0506
0.768	1.33	0.0447	0.768	1.33	0.0447	0.768	1.33	0.0447
0.684	1.38	0.0414	0.684	1.38	0.0414	0.684	1.38	0.0414
0.642	1.42	0.0383	0.642	1.42	0.0383	0.642	1.42	0.0383
0.606	1.42	0.0382	0.606	1.42	0.0382	0.606	1.42	0.0382
0.564	1.42	0.0383	0.564	1.42	0.0383	0.564	1.42	0.0383
0.522	1.46	0.0355	0.522	1.46	0.0355	0.522	1.46	0.0355
0.48	1.46	0.0358	0.48	1.46	0.0358	0.48	1.46	0.0358
0.438	1.51	0.0337	0.438	1.51	0.0337	0.438	1.51	0.0337
0.396	1.51	0.0345	0.396	1.51	0.0345	0.396	1.51	0.0345
0.354	1.51	0.0355	0.354	1.51	0.0355	0.354	1.51	0.0355
0.0238	1.64	0.045	0.0238	1.64	0.045	0.0238	1.64	0.045
-0.0182	1.64	0.0475	-0.0182	1.64	0.0475	-0.0182	1.64	0.0475
-0.0542	1.64	0.0497	-0.0542	1.64	0.0497	-0.0542	1.64	0.0497
-0.0962	1.64	0.0523	-0.0962	1.64	0.0523	-0.0962	1.64	0.0523
-0.138	1.64	0.0548	-0.138	1.64	0.0548	-0.138	1.64	0.0548
-0.18	1.64	0.0572	-0.18	1.64	0.0572	-0.18	1.64	0.0572
-0.222	1.64	0.0596	-0.222	1.64	0.0596	-0.222	1.64	0.0596
-0.306	1.64	0.064	-0.306	1.64	0.064	-0.306	1.64	0.064
-0.384	1.6	0.0703	-0.384	1.6	0.0703	-0.384	1.6	0.0703
-0.636	1.51	0.0851	-0.636	1.51	0.0851	-0.636	1.51	0.0851
-0.925	1.42	0.0948	-0.925	1.42	0.0948	-0.925	1.42	0.0948
-0.967	1.38	0.0979	-0.967	1.38	0.0979	-0.967	1.38	0.0979
-1.01	1.38	0.0975	-1.01	1.38	0.0975	-1.01	1.38	0.0975
-1.04	1.38	0.097	-1.04	1.38	0.097	-1.04	1.38	0.097
-1.09	1.33	0.0992	-1.09	1.33	0.0992	-1.09	1.33	0.0992
-1.21	1.29	0.0985	-1.21	1.29	0.0985	-1.21	1.29	0.0985
-1.34	1.2	0.0978	-1.34	1.2	0.0978	-1.34	1.2	0.0978
-1.37	1.15	0.0979	-1.37	1.15	0.0979	-1.37	1.15	0.0979
-1.42	1.11	0.0973	-1.42	1.11	0.0973	-1.42	1.11	0.0973
-1.46	1.07	0.0964	-1.46	1.07	0.0964	-1.46	1.07	0.0964
-1.5	1.07	0.094	-1.5	1.07	0.094	-1.5	1.07	0.094
-1.67	0.801	0.0894	-1.67	0.801	0.0894	-1.67	0.801	0.0894
-1.67	0.801	0.0894	-1.67	0.801	0.0894	-1.67	0.801	0.0894
-1.67	0.757	0.09	-1.67	0.757	0.09	-1.67	0.757	0.09
-1.67	0.757	0.09	-1.67	0.757	0.09	-1.67	0.757	0.09
-1.67	0.757	0.09	-1.67	0.757	0.09	-1.67	0.757	0.09
-1.67	0.712	0.0907	-1.67	0.712	0.0907	-1.67	0.712	0.0907
-1.67	0.712	0.0907	-1.67	0.712	0.0907	-1.67	0.712	0.0907
-1.67	0.712	0.102	-1.67	0.712	0.102	-1.67	0.712	0.102
-1.63	0.668	0.105	-1.63	0.668	0.105	-1.63	0.668	0.105
-1.21	0.137	0.15	-1.21	0.137	0.15	-1.21	0.137	0.15
-1.21	0.093	0.151	-1.21	0.093	0.151	-1.21	0.093	0.151
-1.17	0.00447	0.159	-1.17	0.00447	0.159	-1.17	0.00447	0.159
-1.17	-0.0398	0.16	-1.17	-0.0398	0.16	-1.17	-0.0398	0.16
-1.13	-0.173	0.168	-1.13	-0.173	0.168	-1.13	-0.173	0.168
-1.09	-0.217	0.175	-1.09	-0.217	0.175	-1.09	-0.217	0.175
-1.09	-0.261	0.174	-1.09	-0.261	0.174	-1.09	-0.261	0.174
-1.04	-0.35	0.179	-1.04	-0.35	0.179	-1.04	-0.35	0.179
-1.09	-0.664	0.154	-1.09	-0.664	0.154	-1.09	-0.664	0.154
-1.09	-0.681	0.152	-1.09	-0.681	0.152	-1.09	-0.681	0.152
-1.09	-0.699	0.151	-1.09	-0.699	0.151	-1.09	-0.699	0.151
-1.09	-0.717	0.15	-1.09	-0.717	0.15	-1.09	-0.717	0.15
-1.09	-0.73	0.148	-1.09	-0.73	0.148	-1.09	-0.73	0.148
-0.883	-1.24	0.104	-0.883	-1.24	0.104	-0.883	-1.24	0.104
-0.799	-1.42	0.0894	-0.799	-1.42	0.0894	-0.799	-1.42	0.0894
-0.757	-1.47	0.0857	-0.757	-1.47	0.0857	-0.757	-1.47	0.0857
-0.714	-1.5	0.0838	-0.714	-1.5	0.0838	-0.714	-1.5	0.0838
-0.678	-1.54	0.0817	-0.678	-1.54	0.0817	-0.678	-1.54	0.0817
-0.636	-1.55	0.0809	-0.636	-1.55	0.0809	-0.636	-1.55	0.0809
-0.594	-1.57	0.0802	-0.594	-1.57	0.0802	-0.594	-1.57	0.0802
-0.552	-1.59	0.0796	-0.552	-1.59	0.0796	-0.552	-1.59	0.0796
-0.51	-1.61	0.0792	-0.51	-1.61	0.0792	-0.51	-1.61	0.0792
-0.426	-1.64	0.0788	-0.426	-1.64	0.0788	-0.426	-1.64	0.0788
-0.384	-1.65	0.0786	-0.384	-1.65	0.0786	-0.384	-1.65	0.0786
-0.18	-1.73	0.0781	-0.18	-1.73	0.0781	-0.18	-1.73	0.0781
-0.0542	-1.76	0.0769	-0.0542	-1.76	0.0769	-0.0542	-1.76	0.0769
-0.0182	-1.76	0.0765	-0.0182	-1.76	0.0765	-0.0182	-1.76	0.0765
0.0238	-1.76	0.0758	0.0238	-1.76	0.0758	0.0238	-1.76	0.0758
0.564	-1.28	0.0675	0.564	-1.28	0.0675	0.564	-1.28	0.0675
0.606	-1.24	0.07	0.606	-1.24	0.07	0.606	-1.24	0.07
0.642	-1.21	0.0729	0.642	-1.21	0.0729	0.642	-1.21	0.0729
0.684	-1.18	0.0767	0.684	-1.18	0.0767	0.684	-1.18	0.0767
1.01	-0.748	0.0947	1.01	-0.748	0.0947	1.01	-0.748	0.0947
1.1	-0.438	0.0884	1.1	-0.438	0.0884	1.1	-0.438	0.0884
1.1	-0.438	0.0884	1.1	-0.438	0.0884	1.1	-0.438	0.0884
1.1	-0.438	0.0884	1.1	-0.438	0.0884	1.1	-0.438	0.0884
1.1	-0.217	0.0866	1.1	-0.217	0.0866	1.1	-0.217	0.0866
1.1	-0.217	0.0866	1.1	-0.217	0.0866	1.1	-0.217	0.0866
1.1	-0.217	0.0866	1.1	-0.217	0.0866	1.1	-0.217	0.0866
1.1	-0.173	0.0852	1.1	-0.173	0.0852	1.1	-0.173	0.0852
1.1	-0.173	0.0852	1.1	-0.173	0.0852	1.1	-0.173	0.0852
1.1	-0.128	0.0836	1.1	-0.128	0.0836	1.1	-0.128	0.0836
1.06	-0.0398	0.0834	1.06	-0.0398	0.0834	1.06	-0.0398	0.0834
1.06	0.00447	0.0821	1.06	0.00447	0.0821	1.06	0.00447	0.0821
1.06	0.00447	0.0821	1.06	0.00447	0.0821	1.06	0.00447	0.0821
1.06	0.00447	0.0821	1.06	0.00447	0.0821	1.06	0.00447	0.0821
1.06	0.0487	0.0813	1.06	0.0487	0.0813	1.06	0.0487	0.0813
1.06	0.0487	0.0813	1.06	0.0487	0.0813	1.06	0.0487	0.0813
1.06	0.093	0.0812	1.06	0.093	0.0812	1.06	0.093	0.0812
1.06	0.093	0.0812	1.06	0.093	0.0812	1.06	0.093	0.0812
1.01	0.226	0.0892	1.01	0.226	0.0892	1.01	0.226	0.0892
1.01	0.226	0.0892	1.01	0.226	0.0892	1.01	0.226	0.0892
0.972	0.358	0.0995	0.972	0.358	0.0995	0.972	0.358	0.0995
0.936	0.58	0.0978	0.936	0.58	0.0978	0.936	0.58	0.0978
0.936	1.07	0.0683	0.936	1.07	0.0683	0.936	1.07	0.0683
0.936	1.07	0.0683	0.936	1.07	0.0683	0.936	1.07	0.0683
0.852	1.24	0.0594	0.852	1.24	0.0594	0.852	1.24	0.0594
0.81	1.29	0.0569	0.81	1.29	0.0569	0.81	1.29	0.0569
0.768	1.33	0.0541	0.768	1.33	0.0541	0.768	1.33	0.0541
0.726	1.38	0.0511	0.726	1.38	0.0511	0.726	1.38	0.0511
0.684	1.38	0.0513	0.684	1.38	0.0513	0.684	1.38	0.0513
0.642	1.42	0.0481	0.642	1.42	0.0481	0.642	1.42	0.0481
0.606	1.42	0.0483	0.606	1.42	0.0483	0.606	1.42	0.0483
0.564	1.42	0.0485	0.564	1.42	0.0485	0.564	1.42	0.0485
0.522	1.46	0.0454	0.522	1.46	0.0454	0.522	1.46	0.0454
0.48	1.46	0.0457	0.48	1.46	0.0457	0.48	1.46	0.0457
0.438	1.51	0.0432	0.438	1.51	0.0432	0.438	1.51	0.0432
0.396	1.51	0.0439	0.396	1.51	0.0439	0.396	1.51	0.0439
0.354	1.51	0.0447	0.354	1.51	0.0447	0.354	1.51	0.0447
0.312	1.55	0.0432	0.312	1.55	0.0432	0.312	1.55	0.0432
0.0238	1.64	0.0521	0.0238	1.64	0.0521	0.0238	1.64	0.0521
-0.0182	1.64	0.0546	-0.0182	1.64	0.0546	-0.0182	1.64	0.0546
-0.0542	1.64	0.0568	-0.0542	1.64	0.0568	-0.0542	1.64	0.0568
-0.0962	1.64	0.0595	-0.0962	1.64	0.0595	-0.0962	1.64	0.0595
-0.138	1.64	0.0621	-0.138	1.64	0.0621	-0.138	1.64	0.0621
-0.222	1.64	0.0672	-0.222	1.64	0.0672	-0.222	1.64	0.0672
-0.306	1.6	0.0748	-0.306	1.6	0.0748	-0.306	1.6	0.0748
-0.384	1.6	0.0789	-0.384	1.6	0.0789	-0.384	1.6	0.0789
-0.925	1.42	0.106	-0.925	1.42	0.106	-0.925	1.42	0.106
-0.967	1.38	0.109	-0.967	1.38	0.109	-0.967	1.38	0.109
-1.04	1.38	0.108	-1.04	1.38	0.108	-1.04	1.38	0.108
-1.09	1.33	0.11	-1.09	1.33	0.11	-1.09	1.33	0.11
-1.21	1.29	0.11	-1.21	1.29	0.11	-1.21	1.29	0.11
-1.34	1.2	0.109	-1.34	1.2	0.109	-1.34	1.2	0.109
-1.5	1.02	0.107	-1.5	1.02	0.107	-1.5	1.02	0.107
-1.63	0.845	0.103	-1.63	0.845	0.103	-1.63	0.845	0.103
-1.67	0.757	0.101	-1.67	0.757	0.101	-1.67	0.757	0.101
-1.67	0.757	0.101	-1.67	0.757	0.101	-1.67	0.757	0.101
-1.67	0.757	0.101	-1.67	0.757	0.101	-1.67	0.757	0.101
-1.67	0.712	0.102	-1.67	0.712	0.102	-1.67	0.712	0.102
-1.63	0.668	0.116	-1.63	0.668	0.116	-1.63	0.668	0.116
-1.58	0.624	0.12	-1.58	0.624	0.12	-1.58	0.624	0.12
-1.21	0.181	0.165	-1.21	0.181	0.165	-1.21	0.181	0.165
-1.17	0.0487	0.175	-1.17	0.0487	0.175	-1.17	0.0487	0.175
-1.17	0.0487	0.175	-1.17	0.0487	0.175	-1.17	0.0487	0.175
-1.13	-0.084	0.185	-1.13	-0.084	0.185	-1.13	-0.084	0.185
-1.09	-0.128	0.194	-1.09	-0.128	0.194	-1.09	-0.128	0.194
-1.09	-0.173	0.194	-1.09	-0.173	0.194	-1.09	-0.173	0.194
-1.09	-0.173	0.194	-1.09	-0.173	0.194	-1.09	-0.173	0.194
-1.09	-0.217	0.194	-1.09	-0.217	0.194	-1.09	-0.217	0.194
-1.04	-0.305	0.199	-1.04	-0.305	0.199	-1.04	-0.305	0.199
-1.01	-0.394	0.201	-1.01	-0.394	0.201	-1.01	-0.394	0.201
-1.01	-0.438	0.197	-1.01	-0.438	0.197	-1.01	-0.438	0.197
-1.04	-0.681	0.172	-1.04	-0.681	0.172	-1.04	-0.681	0.172
-1.04	-0.699	0.17	-1.04	-0.699	0.17	-1.04	-0.699	0.17
-1.04	-0.717	0.169	-1.04	-0.717	0.169	-1.04	-0.717	0.169
-1.04	-0.73	0.168	-1.04	-0.73	0.168	-1.04	-0.73	0.168
-1.04	-0.748	0.166	-1.04	-0.748	0.166	-1.04	-0.748	0.166
-1.04	-0.765	0.164	-1.04	-0.765	0.164	-1.04	-0.765	0.164
-1.04	-0.783	0.162	-1.04	-0.783	0.162	-1.04	-0.783	0.162
-0.925	-1.21	0.119	-0.925	-1.21	0.119	-0.925	-1.21	0.119
-0.799	-1.43	0.098	-0.799	-1.43	0.098	-0.799	-1.43	0.098
-0.757	-1.47	0.0952	-0.757	-1.47	0.0952	-0.757	-1.47	0.0952
-0.714	-1.5	0.0929	-0.714	-1.5	0.0929	-0.714	-1.5	0.0929
-0.678	-1.54	0.0905	-0.678	-1.54	0.0905	-0.678	-1.54	0.0905
-0.636	-1.55	0.0894	-0.636	-1.55	0.0894	-0.636	-1.55	0.0894
-0.594	-1.57	0.0885	-0.594	-1.57	0.0885	-0.594	-1.57	0.0885
-0.552	-1.59	0.0877	-0.552	-1.59	0.0877	-0.552	-1.59	0.0877
-0.51	-1.61	0.087	-0.51	-1.61	0.087	-0.51	-1.61	0.087
-0.468	-1.62	0.0864	-0.468	-1.62	0.0864	-0.468	-1.62	0.0864
-0.426	-1.64	0.0862	-0.426	-1.64	0.0862	-0.426	-1.64	0.0862
-0.384	-1.65	0.0858	-0.384	-1.65	0.0858	-0.384	-1.65	0.0858
-0.348	-1.67	0.0853	-0.348	-1.67	0.0853	-0.348	-1.67	0.0853
-0.138	-1.74	0.0835	-0.138	-1.74	0.0835	-0.138	-1.74	0.0835
-0.0542	-1.76	0.0824	-0.0542	-1.76	0.0824	-0.0542	-1.76	0.0824
-0.0182	-1.76	0.0818	-0.0182	-1.76	0.0818	-0.0182	-1.76	0.0818
0.0238	-1.74	0.0814	0.0238	-1.74	0.0814	0.0238	-1.74	0.0814
0.564	-1.24	0.0765	0.564	-1.24	0.0765	0.564	-1.24	0.0765
0.642	-1.16	0.0853	0.642	-1.16	0.0853	0.642	-1.16	0.0853
0.684	-1.09	0.0933	0.684	-1.09	0.0933	0.684	-1.09	0.0933
0.972	-0.699	0.104	0.972	-0.699	0.104	0.972	-0.699	0.104
1.06	-0.438	0.0976	1.06	-0.438	0.0976	1.06	-0.438	0.0976
1.06	-0.438	0.0976	1.06	-0.438	0.0976	1.06	-0.438	0.0976
1.06	-0.394	0.098	1.06	-0.394	0.098	1.06	-0.394	0.098
1.06	-0.394	0.098	1.06	-0.394	0.098	1.06	-0.394	0.098
1.06	-0.394	0.098	1.06	-0.394	0.098	1.06	-0.394	0.098
1.06	-0.35	0.0982	1.06	-0.35	0.0982	1.06	-0.35	0.0982
1.06	-0.35	0.0982	1.06	-0.35	0.0982	1.06	-0.35	0.0982
1.06	-0.217	0.0971	1.06	-0.217	0.0971	1.06	-0.217	0.0971
1.06	-0.217	0.0971	1.06	-0.217	0.0971	1.06	-0.217	0.0971
1.06	-0.173	0.0958	1.06	-0.173	0.0958	1.06	-0.173	0.0958
1.06	-0.173	0.0958	1.06	-0.173	0.0958	1.06	-0.173	0.0958
1.06	-0.128	0.0941	1.06	-0.128	0.0941	1.06	-0.128	0.0941
1.06	-0.128	0.0941	1.06	-0.128	0.0941	1.06	-0.128	0.0941
1.06	-0.128	0.0941	1.06	-0.128	0.0941	1.06	-0.128	0.0941
1.06	-0.084	0.0923	1.06	-0.084	0.0923	1.06	-0.084	0.0923
1.06	-0.084	0.0923	1.06	-0.084	0.0923	1.06	-0.084	0.0923
1.06	-0.084	0.0923	1.06	-0.084	0.0923	1.06	-0.084	0.0923
1.06	-0.0398	0.0906	1.06	-0.0398	0.0906	1.06	-0.0398	0.0906
1.06	-0.0398	0.0906	1.06	-0.0398	0.0906	1.06	-0.0398	0.0906
1.06	0.00447	0.0892	1.06	0.00447	0.0892	1.06	0.00447	0.0892
1.01	0.137	0.0931	1.01	0.137	0.0931	1.01	0.137	0.0931
1.01	0.137	0.0931	1.01	0.137	0.0931	1.01	0.137	0.0931
1.01	0.137	0.0931	1.01	0.137	0.0931	1.01	0.137	0.0931
1.01	0.181	0.095	1.01	0.181	0.095	1.01	0.181	0.095
1.01	0.181	0.095	1.01	0.181	0.095	1.01	0.181	0.095
1.01	0.226	0.0974	1.01	0.226	0.0974	1.01	0.226	0.0974
1.01	0.226	0.0974	1.01	0.226	0.0974	1.01	0.226	0.0974
0.972	0.314	0.107	0.972	0.314	0.107	0.972	0.314	0.107
0.972	0.358	0.109	0.972	0.358	0.109	0.972	0.358	0.109
0.972	0.358	0.109	0.972	0.358	0.109	0.972	0.358	0.109
0.936	0.668	0.101	0.936	0.668	0.101	0.936	0.668	0.101
0.936	0.668	0.101	0.936	0.668	0.101	0.936	0.668	0.101
0.936	0.668	0.101	0.936	0.668	0.101	0.936	0.668	0.101
0.936	0.712	0.0975	0.936	0.712	0.0975	0.936	0.712	0.0975
0.894	1.15	0.0726	0.894	1.15	0.0726	0.894	1.15	0.0726
0.852	1.24	0.0682	0.852	1.24	0.0682	0.852	1.24	0.0682
0.81	1.29	0.0661	0.81	1.29	0.0661	0.81	1.29	0.0661
0.768	1.33	0.0637	0.768	1.33	0.0637	0.768	1.33	0.0637
0.726	1.38	0.0609	0.726	1.38	0.0609	0.726	1.38	0.0609
0.684	1.38	0.0614	0.684	1.38	0.0614	0.684	1.38	0.0614
0.642	1.42	0.0582	0.642	1.42	0.0582	0.642	1.42	0.0582
0.606	1.42	0.0585	0.606	1.42	0.0585	0.606	1.42	0.0585
0.564	1.42	0.0589	0.564	1.42	0.0589	0.564	1.42	0.0589
0.522	1.46	0.0556	0.522	1.46	0.0556	0.522	1.46	0.0556
0.48	1.46	0.0559	0.48	1.46	0.0559	0.48	1.46	0.0559
0.438	1.51	0.053	0.438	1.51	0.053	0.438	1.51	0.053
0.396	1.51	0.0535	0.396	1.51	0.0535	0.396	1.51	0.0535
0.354	1.51	0.0542	0.354	1.51	0.0542	0.354	1.51	0.0542
0.312	1.55	0.0521	0.312	1.55	0.0521	0.312	1.55	0.0521
0.0238	1.64	0.0594	0.0238	1.64	0.0594	0.0238	1.64	0.0594
-0.0182	1.64	0.0619	-0.0182	1.64	0.0619	-0.0182	1.64	0.0619
-0.0542	1.64	0.0641	-0.0542	1.64	0.0641	-0.0542	1.64	0.0641
-0.0962	1.64	0.0668	-0.0962	1.64	0.0668	-0.0962	1.64	0.0668
-0.138	1.64	0.0695	-0.138	1.64	0.0695	-0.138	1.64	0.0695
-0.51	1.55	0.0972	-0.51	1.55	0.0972	-0.51	1.55	0.0972
-1.04	1.38	0.118	-1.04	1.38	0.118	-1.04	1.38	0.118
-1.17	1.29	0.122	-1.17	1.29	0.122	-1.17	1.29	0.122
-1.25	1.24	0.122	-1.25	1.24	0.122	-1.25	1.24	0.122
-1.3	1.2	0.122	-1.3	1.2	0.122	-1.3	1.2	0.122
-1.34	1.15	0.123	-1.34	1.15	0.123	-1.34	1.15	0.123
-1.37	1.15	0.121	-1.37	1.15	0.121	-1.37	1.15	0.121
-1.42	1.11	0.12	-1.42	1.11	0.12	-1.42	1.11	0.12
-1.46	1.07	0.119	-1.46	1.07	0.119	-1.46	1.07	0.119
-1.5	1.02	0.118	-1.5	1.02	0.118	-1.5	1.02	0.118
-1.63	0.845	0.114	-1.63	0.845	0.114	-1.63	0.845	0.114
-1.63	0.801	0.115	-1.63	0.801	0.115	-1.63	0.801	0.115
-1.63	0.801	0.115	-1.63	0.801	0.115	-1.63	0.801	0.115
-1.63	0.757	0.115	-1.63	0.757	0.115	-1.63	0.757	0.115
-1.63	0.757	0.115	-1.63	0.757	0.115	-1.63	0.757	0.115
-1.63	0.757	0.115	-1.63	0.757	0.115	-1.63	0.757	0.115
-1.63	0.712	0.116	-1.63	0.712	0.116	-1.63	0.712	0.116
-1.63	0.712	0.116	-1.63	0.712	0.116	-1.63	0.712	0.116
-1.63	0.668	0.116	-1.63	0.668	0.116	-1.63	0.668	0.116
-1.63	0.668	0.128	-1.63	0.668	0.128	-1.63	0.668	0.128
-1.58	0.624	0.132	-1.58	0.624	0.132	-1.58	0.624	0.132
-1.17	0.137	0.189	-1.17	0.137	0.189	-1.17	0.137	0.189
-1.13	0.0487	0.199	-1.13	0.0487	0.199	-1.13	0.0487	0.199
-1.13	0.00447	0.201	-1.13	0.00447	0.201	-1.13	0.00447	0.201
-1.13	0.00447	0.201	-1.13	0.00447	0.201	-1.13	0.00447	0.201
-1.09	-0.084	0.212	-1.09	-0.084	0.212	-1.09	-0.084	0.212
-1.04	-0.128	0.222	-1.04	-0.128	0.222	-1.04	-0.128	0.222
-1.04	-0.173	0.222	-1.04	-0.173	0.222	-1.04	-0.173	0.222
-1.04	-0.173	0.222	-1.04	-0.173	0.222	-1.04	-0.173	0.222
-1.04	-0.217	0.221	-1.04	-0.217	0.221	-1.04	-0.217	0.221
-1.04	-0.217	0.221	-1.04	-0.217	0.221	-1.04	-0.217	0.221
-1.04	-0.217	0.221	-1.04	-0.217	0.221	-1.04	-0.217	0.221
-1.04	-0.261	0.219	-1.04	-0.261	0.219	-1.04	-0.261	0.219
-1.01	-0.35	0.221	-1.01	-0.35	0.221	-1.01	-0.35	0.221
-1.04	-0.73	0.182	-1.04	-0.73	0.182	-1.04	-0.73	0.182
-1.04	-0.717	0.184	-1.04	-0.717	0.184	-1.04	-0.717	0.184
-0.925	-1.24	0.127	-0.925	-1.24	0.127	-0.925	-1.24	0.127
-0.799	-1.43	0.108	-0.799	-1.43	0.108	-0.799	-1.43	0.108
-0.714	-1.52	0.101	-0.714	-1.52	0.101	-0.714	-1.52	0.101
-0.426	-1.65	0.0924	-0.426	-1.65	0.0924	-0.426	-1.65	0.0924
-0.264	-1.71	0.0908	-0.264	-1.71	0.0908	-0.264	-1.71	0.0908
-0.0962	-1.76	0.0881	-0.0962	-1.76	0.0881	-0.0962	-1.76	0.0881
-0.0542	-1.76	0.0875	-0.0542	-1.76	0.0875	-0.0542	-1.76	0.0875
-0.0182	-1.76	0.0868	-0.0182	-1.76	0.0868	-0.0182	-1.76	0.0868
0.522	-1.24	0.0828	0.522	-1.24	0.0828	0.522	-1.24	0.0828
0.606	-1.16	0.0921	0.606	-1.16	0.0921	0.606	-1.16	0.0921
0.936	-0.664	0.113	0.936	-0.664	0.113	0.936	-0.664	0.113
0.972	-0.562	0.109	0.972	-0.562	0.109	0.972	-0.562	0.109
0.972	-0.544	0.109	0.972	-0.544	0.109	0.972	-0.544	0.109
1.01	-0.394	0.108	1.01	-0.394	0.108	1.01	-0.394	0.108
1.01	-0.394	0.108	1.01	-0.394	0.108	1.01	-0.394	0.108
1.01	-0.35	0.108	1.01	-0.35	0.108	1.01	-0.35	0.108
1.01	-0.35	0.108	1.01	-0.35	0.108	1.01	-0.35	0.108
1.01	-0.305	0.109	1.01	-0.305	0.109	1.01	-0.305	0.109
1.01	-0.305	0.109	1.01	-0.305	0.109	1.01	-0.305	0.109
1.06	-0.128	0.101	1.06	-0.128	0.101	1.06	-0.128	0.101
1.06	-0.128	0.101	1.06	-0.128	0.101	1.06	-0.128	0.101
1.06	-0.084	0.0987	1.06	-0.084	0.0987	1.06	-0.084	0.0987
1.06	-0.084	0.0987	1.06	-0.084	0.0987	1.06	-0.084	0.0987
1.01	0.0487	0.0978	1.01	0.0487	0.0978	1.01	0.0487	0.0978
1.01	0.0487	0.0978	1.01	0.0487	0.0978	1.01	0.0487	0.0978
1.01	0.093	0.0981	1.01	0.093	0.0981	1.01	0.093	0.0981
1.01	0.093	0.0981	1.01	0.093	0.0981	1.01	0.093	0.0981
1.01	0.093	0.0981	1.01	0.093	0.0981	1.01	0.093	0.0981
1.01	0.137	0.0995	1.01	0.137	0.0995	1.01	0.137	0.0995
1.01	0.137	0.0995	1.01	0.137	0.0995	1.01	0.137	0.0995
1.01	0.137	0.0995	1.01	0.137	0.0995	1.01	0.137	0.0995
1.01	0.181	0.102	1.01	0.181	0.102	1.01	0.181	0.102
1.01	0.181	0.102	1.01	0.181	0.102	1.01	0.181	0.102
0.972	0.314	0.115	0.972	0.314	0.115	0.972	0.314	0.115
0.972	0.358	0.117	0.972	0.358	0.117	0.972	0.358	0.117
0.972	0.358	0.117	0.972	0.358	0.117	0.972	0.358	0.117
0.936	0.668	0.109	0.936	0.668	0.109	0.936	0.668	0.109
0.936	0.668	0.109	0.936	0.668	0.109	0.936	0.668	0.109
0.936	0.668	0.109	0.936	0.668	0.109	0.936	0.668	0.109
0.936	0.712	0.105	0.936	0.712	0.105	0.936	0.712	0.105
0.936	0.712	0.105	0.936	0.712	0.105	0.936	0.712	0.105
0.936	0.757	0.102	0.936	0.757	0.102	0.936	0.757	0.102
0.936	0.757	0.102	0.936	0.757	0.102	0.936	0.757	0.102
0.936	0.934	0.091	0.936	0.934	0.091	0.936	0.934	0.091
0.936	0.978	0.0886	0.936	0.978	0.0886	0.936	0.978	0.0886
0.936	0.978	0.0886	0.936	0.978	0.0886	0.936	0.978	0.0886
0.936	0.978	0.0886	0.936	0.978	0.0886	0.936	0.978	0.0886
0.936	1.02	0.0862	0.936	1.02	0.0862	0.936	1.02	0.0862
0.894	1.15	0.0807	0.894	1.15	0.0807	0.894	1.15	0.0807
0.852	1.24	0.0769	0.852	1.24	0.0769	0.852	1.24	0.0769
0.81	1.29	0.0753	0.81	1.29	0.0753	0.81	1.29	0.0753
0.768	1.33	0.0732	0.768	1.33	0.0732	0.768	1.33	0.0732
0.726	1.38	0.0707	0.726	1.38	0.0707	0.726	1.38	0.0707
0.684	1.38	0.0715	0.684	1.38	0.0715	0.684	1.38	0.0715
0.642	1.42	0.0685	0.642	1.42	0.0685	0.642	1.42	0.0685
0.606	1.42	0.069	0.606	1.42	0.069	0.606	1.42	0.069
0.564	1.42	0.0695	0.564	1.42	0.0695	0.564	1.42	0.0695
0.522	1.46	0.0659	0.522	1.46	0.0659	0.522	1.46	0.0659
0.48	1.46	0.0663	0.48	1.46	0.0663	0.48	1.46	0.0663
0.438	1.51	0.0629	0.438	1.51	0.0629	0.438	1.51	0.0629
0.396	1.51	0.0634	0.396	1.51	0.0634	0.396	1.51	0.0634
0.354	1.51	0.064	0.354	1.51	0.064	0.354	1.51	0.064
0.312	1.55	0.0613	0.312	1.55	0.0613	0.312	1.55	0.0613
0.0238	1.64	0.0668	0.0238	1.64	0.0668	0.0238	1.64	0.0668
-0.0182	1.64	0.0693	-0.0182	1.64	0.0693	-0.0182	1.64	0.0693
-0.0542	1.64	0.0715	-0.0542	1.64	0.0715	-0.0542	1.64	0.0715
-0.0962	1.64	0.0742	-0.0962	1.64	0.0742	-0.0962	1.64	0.0742
-0.552	1.55	0.108	-0.552	1.55	0.108	-0.552	1.55	0.108
-1.04	1.38	0.129	-1.04	1.38	0.129	-1.04	1.38	0.129
-1.17	1.29	0.133	-1.17	1.29	0.133	-1.17	1.29	0.133
-1.3	1.2	0.133	-1.3	1.2	0.133	-1.3	1.2	0.133
-1.34	1.15	0.134	-1.34	1.15	0.134	-1.34	1.15	0.134
-1.37	1.15	0.132	-1.37	1.15	0.132	-1.37	1.15	0.132
-1.42	1.11	0.131	-1.42	1.11	0.131	-1.42	1.11	0.131
-1.46	1.07	0.131	-1.46	1.07	0.131	-1.46	1.07	0.131
-1.5	1.02	0.13	-1.5	1.02	0.13	-1.5	1.02	0.13
-1.63	0.757	0.126	-1.63	0.757	0.126	-1.63	0.757	0.126
-1.63	0.757	0.126	-1.63	0.757	0.126	-1.63	0.757	0.126
-1.63	0.757	0.126	-1.63	0.757	0.126	-1.63	0.757	0.126
-1.63	0.712	0.127	-1.63	0.712	0.127	-1.63	0.712	0.127
-1.63	0.712	0.127	-1.63	0.712	0.127	-1.63	0.712	0.127
-1.58	0.668	0.142	-1.58	0.668	0.142	-1.58	0.668	0.142
-1.13	0.093	0.215	-1.13	0.093	0.215	-1.13	0.093	0.215
-1.13	0.093	0.215	-1.13	0.093	0.215	-1.13	0.093	0.215
-1.09	0.00447	0.228	-1.09	0.00447	0.228	-1.09	0.00447	0.228
-1.04	-0.084	0.24	-1.04	-0.084	0.24	-1.04	-0.084	0.24
-1.04	-0.084	0.24	-1.04	-0.084	0.24	-1.04	-0.084	0.24
-1.04	-0.128	0.24	-1.04	-0.128	0.24	-1.04	-0.128	0.24
-1.04	-0.128	0.24	-1.04	-0.128	0.24	-1.04	-0.128	0.24
-1.04	-0.128	0.24	-1.04	-0.128	0.24	-1.04	-0.128	0.24
-1.04	-0.173	0.24	-1.04	-0.173	0.24	-1.04	-0.173	0.24
-1.01	-0.305	0.242	-1.01	-0.305	0.242	-1.01	-0.305	0.242
-0.967	-0.394	0.243	-0.967	-0.394	0.243	-0.967	-0.394	0.243
-0.967	-0.783	0.2	-0.967	-0.783	0.2	-0.967	-0.783	0.2
-0.967	-0.836	0.193	-0.967	-0.836	0.193	-0.967	-0.836	0.193
-0.967	-0.85	0.191	-0.967	-0.85	0.191	-0.967	-0.85	0.191
-0.967	-0.867	0.189	-0.967	-0.867	0.189	-0.967	-0.867	0.189
-0.967	-0.885	0.187	-0.967	-0.885	0.187	-0.967	-0.885	0.187
-0.967	-0.903	0.184	-0.967	-0.903	0.184	-0.967	-0.903	0.184
-0.967	-0.92	0.182	-0.967	-0.92	0.182	-0.967	-0.92	0.182
-0.967	-1.11	0.156	-0.967	-1.11	0.156	-0.967	-1.11	0.156
-0.967	-1.12	0.154	-0.967	-1.12	0.154	-0.967	-1.12	0.154
-0.967	-1.14	0.152	-0.967	-1.14	0.152	-0.967	-1.14	0.152
-0.967	-1.16	0.149	-0.967	-1.16	0.149	-0.967	-1.16	0.149
-0.967	-1.18	0.147	-0.967	-1.18	0.147	-0.967	-1.18	0.147
-0.967	-1.19	0.145	-0.967	-1.19	0.145	-0.967	-1.19	0.145
-0.967	-1.21	0.143	-0.967	-1.21	0.143	-0.967	-1.21	0.143
-0.799	-1.43	0.118	-0.799	-1.43	0.118	-0.799	-1.43	0.118
-0.714	-1.52	0.11	-0.714	-1.52	0.11	-0.714	-1.52	0.11
-0.51	-1.62	0.101	-0.51	-1.62	0.101	-0.51	-1.62	0.101
-0.468	-1.64	0.1	-0.468	-1.64	0.1	-0.468	-1.64	0.1
-0.426	-1.65	0.0992	-0.426	-1.65	0.0992	-0.426	-1.65	0.0992
-0.384	-1.67	0.0984	-0.384	-1.67	0.0984	-0.384	-1.67	0.0984
-0.348	-1.69	0.0975	-0.348	-1.69	0.0975	-0.348	-1.69	0.0975
-0.222	-1.73	0.0957	-0.222	-1.73	0.0957	-0.222	-1.73	0.0957
-0.0962	-1.76	0.0931	-0.0962	-1.76	0.0931	-0.0962	-1.76	0.0931
-0.0542	-1.76	0.0923	-0.0542	-1.76	0.0923	-0.0542	-1.76	0.0923
-0.0182	-1.73	0.0925	-0.0182	-1.73	0.0925	-0.0182	-1.73	0.0925
0.48	-1.26	0.0878	0.48	-1.26	0.0878	0.48	-1.26	0.0878
0.522	-1.21	0.0922	0.522	-1.21	0.0922	0.522	-1.21	0.0922
0.564	-1.12	0.102	0.564	-1.12	0.102	0.564	-1.12	0.102
0.936	-0.58	0.118	0.936	-0.58	0.118	0.936	-0.58	0.118
0.936	-0.562	0.118	0.936	-0.562	0.118	0.936	-0.562	0.118
0.936	-0.544	0.118	0.936	-0.544	0.118	0.936	-0.544	0.118
0.936	-0.527	0.118	0.936	-0.527	0.118	0.936	-0.527	0.118
0.972	-0.394	0.118	0.972	-0.394	0.118	0.972	-0.394	0.118
0.972	-0.35	0.119	0.972	-0.35	0.119	0.972	-0.35	0.119
0.972	-0.35	0.119	0.972	-0.35	0.119	0.972	-0.35	0.119
0.972	-0.305	0.119	0.972	-0.305	0.119	0.972	-0.305	0.119
0.972	-0.305	0.119	0.972	-0.305	0.119	0.972	-0.305	0.119
0.972	-0.305	0.119	0.972	-0.305	0.119	0.972	-0.305	0.119
1.01	-0.128	0.11	1.01	-0.128	0.11	1.01	-0.128	0.11
1.01	-0.128	0.11	1.01	-0.128	0.11	1.01	-0.128	0.11
1.01	-0.084	0.108	1.01	-0.084	0.108	1.01	-0.084	0.108
1.01	-0.084	0.108	1.01	-0.084	0.108	1.01	-0.084	0.108
1.01	-0.084	0.108	1.01	-0.084	0.108	1.01	-0.084	0.108
1.01	-0.0398	0.105	1.01	-0.0398	0.105	1.01	-0.0398	0.105
1.01	-0.0398	0.105	1.01	-0.0398	0.105	1.01	-0.0398	0.105
1.01	0.00447	0.104	1.01	0.00447	0.104	1.01	0.00447	0.104
1.01	0.00447	0.104	1.01	0.00447	0.104	1.01	0.00447	0.104
1.01	0.00447	0.104	1.01	0.00447	0.104	1.01	0.00447	0.104
1.01	0.0487	0.103	1.01	0.0487	0.103	1.01	0.0487	0.103
1.01	0.0487	0.103	1.01	0.0487	0.103	1.01	0.0487	0.103
1.01	0.093	0.103	1.01	0.093	0.103	1.01	0.093	0.103
0.972	0.226	0.114	0.972	0.226	0.114	0.972	0.226	0.114
0.972	0.226	0.114	0.972	0.226	0.114	0.972	0.226	0.114
0.972	0.226	0.114	0.972	0.226	0.114	0.972	0.226	0.114
0.972	0.27	0.118	0.972	0.27	0.118	0.972	0.27	0.118
0.972	0.27	0.118	0.972	0.27	0.118	0.972	0.27	0.118
0.972	0.314	0.121	0.972	0.314	0.121	0.972	0.314	0.121
0.972	0.314	0.121	0.972	0.314	0.121	0.972	0.314	0.121
0.972	0.314	0.121	0.972	0.314	0.121	0.972	0.314	0.121
0.972	0.358	0.124	0.972	0.358	0.124	0.972	0.358	0.124
0.972	0.624	0.117	0.972	0.624	0.117	0.972	0.624	0.117
0.972	0.668	0.114	0.972	0.668	0.114	0.972	0.668	0.114
0.972	0.668	0.114	0.972	0.668	0.114	0.972	0.668	0.114
0.936	0.978	0.0958	0.936	0.978	0.0958	0.936	0.978	0.0958
0.936	1.02	0.0935	0.936	1.02	0.0935	0.936	1.02	0.0935
0.936	1.02	0.0935	0.936	1.02	0.0935	0.936	1.02	0.0935
0.936	1.07	0.0913	0.936	1.07	0.0913	0.936	1.07	0.0913
0.852	1.24	0.0854	0.852	1.24	0.0854	0.852	1.24	0.0854
0.81	1.29	0.0843	0.81	1.29	0.0843	0.81	1.29	0.0843
0.768	1.33	0.0826	0.768	1.33	0.0826	0.768	1.33	0.0826
0.726	1.38	0.0805	0.726	1.38	0.0805	0.726	1.38	0.0805
0.642	1.42	0.0787	0.642	1.42	0.0787	0.642	1.42	0.0787
0.606	1.42	0.0794	0.606	1.42	0.0794	0.606	1.42	0.0794
0.564	1.42	0.0801	0.564	1.42	0.0801	0.564	1.42	0.0801
0.522	1.46	0.0764	0.522	1.46	0.0764	0.522	1.46	0.0764
0.48	1.46	0.0768	0.48	1.46	0.0768	0.48	1.46	0.0768
0.438	1.51	0.0731	0.438	1.51	0.0731	0.438	1.51	0.0731
0.396	1.51	0.0735	0.396	1.51	0.0735	0.396	1.51	0.0735
0.354	1.51	0.0739	0.354	1.51	0.0739	0.354	1.51	0.0739
0.312	1.55	0.0707	0.312	1.55	0.0707	0.312	1.55	0.0707
0.276	1.55	0.0713	0.276	1.55	0.0713	0.276	1.55	0.0713
0.0238	1.64	0.0745	0.0238	1.64	0.0745	0.0238	1.64	0.0745
-0.0182	1.64	0.0769	-0.0182	1.64	0.0769	-0.0182	1.64	0.0769
-0.0542	1.64	0.0791	-0.0542	1.64	0.0791	-0.0542	1.64	0.0791
-0.138	1.64	0.0846	-0.138	1.64	0.0846	-0.138	1.64	0.0846
-0.51	1.55	0.116	-0.51	1.55	0.116	-0.51	1.55	0.116
-0.636	1.51	0.125	-0.636	1.51	0.125	-0.636	1.51	0.125
-0.678	1.51	0.126	-0.678	1.51	0.126	-0.678	1.51	0.126
-0.714	1.46	0.132	-0.714	1.46	0.132	-0.714	1.46	0.132
-0.757	1.46	0.132	-0.757	1.46	0.132	-0.757	1.46	0.132
-0.799	1.42	0.137	-0.799	1.42	0.137	-0.799	1.42	0.137
-0.841	1.42	0.137	-0.841	1.42	0.137	-0.841	1.42	0.137
-0.883	1.42	0.137	-0.883	1.42	0.137	-0.883	1.42	0.137
-0.925	1.38	0.141	-0.925	1.38	0.141	-0.925	1.38	0.141
-0.967	1.38	0.141	-0.967	1.38	0.141	-0.967	1.38	0.141
-1.01	1.38	0.14	-1.01	1.38	0.14	-1.01	1.38	0.14
-1.04	1.33	0.143	-1.04	1.33	0.143	-1.04	1.33	0.143
-1.09	1.33	0.142	-1.09	1.33	0.142	-1.09	1.33	0.142
-1.13	1.29	0.145	-1.13	1.29	0.145	-1.13	1.29	0.145
-1.21	1.24	0.145	-1.21	1.24	0.145	-1.21	1.24	0.145
-1.3	1.2	0.144	-1.3	1.2	0.144	-1.3	1.2	0.144
-1.37	1.15	0.143	-1.37	1.15	0.143	-1.37	1.15	0.143
-1.42	1.11	0.142	-1.42	1.11	0.142	-1.42	1.11	0.142
-1.46	1.07	0.142	-1.46	1.07	0.142	-1.46	1.07	0.142
-1.5	0.978	0.142	-1.5	0.978	0.142	-1.5	0.978	0.142
-1.58	0.845	0.139	-1.58	0.845	0.139	-1.58	0.845	0.139
-1.58	0.801	0.14	-1.58	0.801	0.14	-1.58	0.801	0.14
-1.58	0.801	0.14	-1.58	0.801	0.14	-1.58	0.801	0.14
-1.58	0.757	0.141	-1.58	0.757	0.141	-1.58	0.757	0.141
-1.58	0.757	0.141	-1.58	0.757	0.141	-1.58	0.757	0.141
-1.58	0.757	0.141	-1.58	0.757	0.141	-1.58	0.757	0.141
-1.58	0.712	0.142	-1.58	0.712	0.142	-1.58	0.712	0.142
-1.58	0.712	0.142	-1.58	0.712	0.142	-1.58	0.712	0.142
-1.58	0.668	0.142	-1.58	0.668	0.142	-1.58	0.668	0.142
-1.58	0.668	0.142	-1.58	0.668	0.142	-1.58	0.668	0.142
-1.58	0.668	0.154	-1.58	0.668	0.154	-1.58	0.668	0.154
-1.17	0.226	0.218	-1.17	0.226	0.218	-1.17	0.226	0.218
-1.09	0.093	0.241	-1.09	0.093	0.241	-1.09	0.093	0.241
-1.04	0.00447	0.256	-1.04	0.00447	0.256	-1.04	0.00447	0.256
-1.01	-0.084	0.268	-1.01	-0.084	0.268	-1.01	-0.084	0.268
-1.01	-0.084	0.268	-1.01	-0.084	0.268	-1.01	-0.084	0.268
-1.01	-0.128	0.268	-1.01	-0.128	0.268	-1.01	-0.128	0.268
-1.01	-0.128	0.268	-1.01	-0.128	0.268	-1.01	-0.128	0.268
-1.01	-0.128	0.268	-1.01	-0.128	0.268	-1.01	-0.128	0.268
-1.01	-0.173	0.267	-1.01	-0.173	0.267	-1.01	-0.173	0.267
-0.967	-0.261	0.272	-0.967	-0.261	0.272	-0.967	-0.261	0.272
-0.967	-0.305	0.268	-0.967	-0.305	0.268	-0.967	-0.305	0.268
-0.967	-0.305	0.268	-0.967	-0.305	0.268	-0.967	-0.305	0.268
-0.967	-0.305	0.268	-0.967	-0.305	0.268	-0.967	-0.305	0.268
-0.925	-0.438	0.263	-0.925	-0.438	0.263	-0.925	-0.438	0.263
-0.967	-0.92	0.196	-0.967	-0.92	0.196	-0.967	-0.92	0.196
-0.967	-0.938	0.194	-0.967	-0.938	0.194	-0.967	-0.938	0.194
-0.967	-0.956	0.191	-0.967	-0.956	0.191	-0.967	-0.956	0.191
-0.967	-0.973	0.188	-0.967	-0.973	0.188	-0.967	-0.973	0.188
-0.967	-0.987	0.187	-0.967	-0.987	0.187	-0.967	-0.987	0.187
-0.967	-1	0.184	-0.967	-1	0.184	-0.967	-1	0.184
-0.967	-1.02	0.181	-0.967	-1.02	0.181	-0.967	-1.02	0.181
-0.967	-1.04	0.179	-0.967	-1.04	0.179	-0.967	-1.04	0.179
-0.967	-1.06	0.176	-0.967	-1.06	0.176	-0.967	-1.06	0.176
-0.967	-1.08	0.174	-0.967	-1.08	0.174	-0.967	-1.08	0.174
-0.967	-1.09	0.171	-0.967	-1.09	0.171	-0.967	-1.09	0.171
-0.967	-1.11	0.169	-0.967	-1.11	0.169	-0.967	-1.11	0.169
-0.967	-1.12	0.167	-0.967	-1.12	0.167	-0.967	-1.12	0.167
-0.967	-1.14	0.164	-0.967	-1.14	0.164	-0.967	-1.14	0.164
-0.967	-1.16	0.162	-0.967	-1.16	0.162	-0.967	-1.16	0.162
-0.967	-1.18	0.16	-0.967	-1.18	0.16	-0.967	-1.18	0.16
-0.967	-1.19	0.157	-0.967	-1.19	0.157	-0.967	-1.19	0.157
-0.967	-1.21	0.155	-0.967	-1.21	0.155	-0.967	-1.21	0.155
-0.967	-1.23	0.152	-0.967	-1.23	0.152	-0.967	-1.23	0.152
-0.967	-1.24	0.151	-0.967	-1.24	0.151	-0.967	-1.24	0.151
-0.799	-1.47	0.124	-0.799	-1.47	0.124	-0.799	-1.47	0.124
-0.714	-1.52	0.119	-0.714	-1.52	0.119	-0.714	-1.52	0.119
-0.426	-1.67	0.105	-0.426	-1.67	0.105	-0.426	-1.67	0.105
-0.264	-1.73	0.101	-0.264	-1.73	0.101	-0.264	-1.73	0.101
-0.138	-1.76	0.0987	-0.138	-1.76	0.0987	-0.138	-1.76	0.0987
-0.0962	-1.76	0.0979	-0.0962	-1.76	0.0979	-0.0962	-1.76	0.0979
-0.0542	-1.74	0.0974	-0.0542	-1.74	0.0974	-0.0542	-1.74	0.0974
0.438	-1.26	0.0945	0.438	-1.26	0.0945	0.438	-1.26	0.0945
0.48	-1.19	0.1	0.48	-1.19	0.1	0.48	-1.19	0.1
0.522	-1.11	0.111	0.522	-1.11	0.111	0.522	-1.11	0.111
0.852	-0.527	0.132	0.852	-0.527	0.132	0.852	-0.527	0.132
0.894	-0.394	0.132	0.894	-0.394	0.132	0.894	-0.394	0.132
0.894	-0.35	0.134	0.894	-0.35	0.134	0.894	-0.35	0.134
0.936	-0.261	0.13	0.936	-0.261	0.13	0.936	-0.261	0.13
0.972	-0.128	0.119	0.972	-0.128	0.119	0.972	-0.128	0.119
0.972	-0.084	0.116	0.972	-0.084	0.116	0.972	-0.084	0.116
0.972	-0.084	0.116	0.972	-0.084	0.116	0.972	-0.084	0.116
0.972	-0.084	0.116	0.972	-0.084	0.116	0.972	-0.084	0.116
0.972	-0.0398	0.113	0.972	-0.0398	0.113	0.972	-0.0398	0.113
0.972	-0.0398	0.113	0.972	-0.0398	0.113	0.972	-0.0398	0.113
0.972	0.00447	0.11	0.972	0.00447	0.11	0.972	0.00447	0.11
0.972	0.00447	0.11	0.972	0.00447	0.11	0.972	0.00447	0.11
0.972	0.00447	0.11	0.972	0.00447	0.11	0.972	0.00447	0.11
0.972	0.0487	0.109	0.972	0.0487	0.109	0.972	0.0487	0.109
0.972	0.0487	0.109	0.972	0.0487	0.109	0.972	0.0487	0.109
0.972	0.093	0.109	0.972	0.093	0.109	0.972	0.093	0.109
0.972	0.093	0.109	0.972	0.093	0.109	0.972	0.093	0.109
0.972	0.093	0.109	0.972	0.093	0.109	0.972	0.093	0.109
0.972	0.137	0.111	0.972	0.137	0.111	0.972	0.137	0.111
0.972	0.137	0.111	0.972	0.137	0.111	0.972	0.137	0.111
0.972	0.137	0.111	0.972	0.137	0.111	0.972	0.137	0.111
0.972	0.181	0.114	0.972	0.181	0.114	0.972	0.181	0.114
0.972	0.181	0.114	0.972	0.181	0.114	0.972	0.181	0.114
0.972	0.226	0.118	0.972	0.226	0.118	0.972	0.226	0.118
0.972	0.226	0.118	0.972	0.226	0.118	0.972	0.226	0.118
0.972	0.226	0.118	0.972	0.226	0.118	0.972	0.226	0.118
0.972	0.27	0.122	0.972	0.27	0.122	0.972	0.27	0.122
0.972	0.27	0.122	0.972	0.27	0.122	0.972	0.27	0.122
0.972	0.314	0.126	0.972	0.314	0.126	0.972	0.314	0.126
0.972	0.314	0.126	0.972	0.314	0.126	0.972	0.314	0.126
0.972	0.314	0.126	0.972	0.314	0.126	0.972	0.314	0.126
0.972	0.58	0.127	0.972	0.58	0.127	0.972	0.58	0.127
0.972	0.624	0.124	0.972	0.624	0.124	0.972	0.624	0.124
0.972	0.624	0.124	0.972	0.624	0.124	0.972	0.624	0.124
0.972	0.624	0.124	0.972	0.624	0.124	0.972	0.624	0.124
0.972	0.668	0.121	0.972	0.668	0.121	0.972	0.668	0.121
0.972	0.668	0.121	0.972	0.668	0.121	0.972	0.668	0.121
0.972	0.668	0.121	0.972	0.668	0.121	0.972	0.668	0.121
0.972	0.712	0.118	0.972	0.712	0.118	0.972	0.712	0.118
0.936	1.07	0.0983	0.936	1.07	0.0983	0.936	1.07	0.0983
0.852	1.24	0.0937	0.852	1.24	0.0937	0.852	1.24	0.0937
0.81	1.29	0.0931	0.81	1.29	0.0931	0.81	1.29	0.0931
0.768	1.29	0.0952	0.768	1.29	0.0952	0.768	1.29	0.0952
0.726	1.33	0.0938	0.726	1.33	0.0938	0.726	1.33	0.0938
0.642	1.42	0.0889	0.642	1.42	0.0889	0.642	1.42	0.0889
0.606	1.42	0.0898	0.606	1.42	0.0898	0.606	1.42	0.0898
0.438	1.51	0.0833	0.438	1.51	0.0833	0.438	1.51	0.0833
0.396	1.51	0.0836	0.396	1.51	0.0836	0.396	1.51	0.0836
0.354	1.51	0.0839	0.354	1.51	0.0839	0.354	1.51	0.0839
0.312	1.55	0.0802	0.312	1.55	0.0802	0.312	1.55	0.0802
0.276	1.55	0.0807	0.276	1.55	0.0807	0.276	1.55	0.0807
0.234	1.6	0.0778	0.234	1.6	0.0778	0.234	1.6	0.0778
0.0659	1.64	0.0802	0.0659	1.64	0.0802	0.0659	1.64	0.0802
0.0238	1.64	0.0823	0.0238	1.64	0.0823	0.0238	1.64	0.0823
-0.0182	1.64	0.0846	-0.0182	1.64	0.0846	-0.0182	1.64	0.0846
-0.0542	1.64	0.0868	-0.0542	1.64	0.0868	-0.0542	1.64	0.0868
-0.0962	1.64	0.0896	-0.0962	1.64	0.0896	-0.0962	1.64	0.0896
-0.138	1.64	0.0924	-0.138	1.64	0.0924	-0.138	1.64	0.0924
-0.51	1.55	0.126	-0.51	1.55	0.126	-0.51	1.55	0.126
-0.757	1.46	0.142	-0.757	1.46	0.142	-0.757	1.46	0.142
-0.799	1.42	0.148	-0.799	1.42	0.148	-0.799	1.42	0.148
-0.841	1.42	0.148	-0.841	1.42	0.148	-0.841	1.42	0.148
-0.883	1.42	0.147	-0.883	1.42	0.147	-0.883	1.42	0.147
-0.925	1.38	0.152	-0.925	1.38	0.152	-0.925	1.38	0.152
-0.967	1.38	0.151	-0.967	1.38	0.151	-0.967	1.38	0.151
-1.01	1.38	0.15	-1.01	1.38	0.15	-1.01	1.38	0.15
-1.04	1.33	0.154	-1.04	1.33	0.154	-1.04	1.33	0.154
-1.09	1.33	0.152	-1.09	1.33	0.152	-1.09	1.33	0.152
-1.13	1.29	0.155	-1.13	1.29	0.155	-1.13	1.29	0.155
-1.25	1.2	0.157	-1.25	1.2	0.157	-1.25	1.2	0.157
-1.3	1.2	0.155	-1.3	1.2	0.155	-1.3	1.2	0.155
-1.34	1.15	0.156	-1.34	1.15	0.156	-1.34	1.15	0.156
-1.42	1.07	0.156	-1.42	1.07	0.156	-1.42	1.07	0.156
-1.46	1.07	0.153	-1.46	1.07	0.153	-1.46	1.07	0.153
-1.5	0.978	0.153	-1.5	0.978	0.153	-1.5	0.978	0.153
-1.58	0.801	0.151	-1.58	0.801	0.151	-1.58	0.801	0.151
[truncated: 10,585 more rows]
